# Supplementary material for: Characterization of circular RNAs in mammary tissue from Holstein cows at perinatal period and dry period
Source: Front Genet. 2026 May 26;17:1835098. doi: 10.3389/fgene.2026.1835098 (PMC13245996; doi:10.3389/fgene.2026.1835098)
Supplement: Supplementary file 1 [file Table1.xlsx]

## Sheet: diff-315d-vs-7d_pval_0.05_FC_2
id	baseMean	baseMean_control_7d	baseMean_case_315d	foldChange	log2FoldChange	pval	padj	up_down	expression_2103_7d	expression_2042_7d	expression_2048_7d	expression_2103_315d	expression_2042_315d	expression_2048_315d	circRNA_chr	circRNA_strand	circRNA_start	circRNA_end	genomic_length	circRNA_length	Type	best.transcript	transcript_position	gene	Dbxref	product	GO_id	GO_term	pathway	pathway_description
circRNA_07005|Chr16:24985588_24986753_+	3.00089	0	6.00178	Inf	Inf	0.0154033	0.936347	Up	0	0	0	0.051482	0.0416101	0.0928101	Chr16	+	24985588	24986753	1166	304	sense-overlapping	XM_002693961.2	Chr16:24976039_24999447_+	2019-03-01	GeneID:615506,Genbank:NM_001076380.1,BGD:BT22568	mitochondrial amidoxime reducing component 1	GO:0016021,GO:0005743,GO:0005741,GO:0005739,GO:0030151,GO:0043546,GO:0008940,GO:0030170,GO:0051410,GO:0042126,GO:0055114,GO:0006805	integral component of membrane|mitochondrial inner membrane|mitochondrial outer membrane|mitochondrion|molybdenum ion binding|molybdopterin cofactor binding|nitrate reductase activity|pyridoxal phosphate binding|detoxification of nitrogen compound|nitrate metabolic process|oxidation-reduction process|xenobiotic metabolic process
circRNA_09291|Chr24:34957607_34974373_+	16.3409	8.93773	23.744	2.6566	1.40958	0.0387022	0.936347	Up	0	0.218157	0.0539301	0.236817	0.270465	0.237181	Chr24	+	34957607	34974373	16767	13104	sense-overlapping	NM_001076187.1	Chr24:34929142_34978003_+	ABHD3	GeneID:533735,Genbank:NM_001206030.1,BGD:BT14302	abhydrolase domain containing 3	GO:0016021,GO:0052740,GO:0008970,GO:0052739,GO:0004623,GO:0102567,GO:0102568,GO:0046470	integral component of membrane|1-acyl-2-lysophosphatidylserine acylhydrolase activity|phosphatidylcholine 1-acylhydrolase activity|phosphatidylserine 1-acylhydrolase activity|phospholipase A2 activity|phospholipase A2 activity (consuming 1,2-dipalmitoylphosphatidylcholine)|phospholipase A2 activity consuming 1,2-dioleoylphosphatidylethanolamine)|phosphatidylcholine metabolic process
circRNA_01028|Chr2:111866440_111867886_+	33.1483	21.3707	44.9258	2.10222	1.07191	0.0436301	0.936347	Up	0.330537	0.301265	0	0.411856	0.655358	0.360928	Chr2	+	111866440	111867886	1447	288	sense-overlapping	NM_001205468.1	Chr2:111797170_111887645_+	ACSL3	GeneID:407225,Genbank:NM_001001153.2,BGD:BT11424	acyl-CoA synthetase long-chain family member 3	GO:0005789,GO:0016021,GO:0005741,GO:0005778,GO:0005524,GO:0102391,GO:0004467	endoplasmic reticulum membrane|integral component of membrane|mitochondrial outer membrane|peroxisomal membrane|ATP binding|decanoate--CoA ligase activity|long-chain fatty acid-CoA ligase activity
circRNA_02177|Chr5:10860435_10879727_+	14.2167	7.73854	20.6948	2.67425	1.41914	0.0455173	0.936347	Up	0.103293	0.124661	0	0.236817	0.187245	0.216557	Chr5	+	10860435	10879727	19293	365	sense-overlapping	NM_001102137.2	Chr5:10731243_10905506_+	ACSS3	GeneID:528379,Genbank:NM_001079602.2,BGD:BT11465	acyl-CoA synthetase short-chain family member 3	GO:0005739,GO:0003987,GO:0005524,GO:0008152	mitochondrion|acetate-CoA ligase activity|ATP binding|metabolic process	ko00640	Propanoate metabolism
circRNA_09970|Chr27:33816640_33828460_+	5.29634	1.36301	9.22966	6.77152	2.75948	0.031299	0.936347	Up	0.0413171	0	0	0.144149	0.0520126	0.0824978	Chr27	+	33816640	33828460	11821	236	sense-overlapping	NM_001192818.2	Chr27:33804292_33897036_+	ADAM9	GeneID:507906,Genbank:NM_001038056.2,BGD:BT23295	ADAM metallopeptidase domain 9	GO:0016323,GO:0009986,GO:0070062,GO:0005615,GO:0005925,GO:0016021,GO:0031233,GO:0005518,GO:0005178,GO:0043236,GO:0046872,GO:0004222,GO:0008237,GO:0005080,GO:0017124,GO:0000186,GO:0007155,GO:0033627,GO:0016477,GO:0033631,GO:0007160,GO:0071222,GO:0007229,GO:0030216,GO:0006509,GO:0042117,GO:0051088,GO:0033630,GO:0051549,GO:0034241,GO:0051044,GO:0050714,GO:0051592,GO:0051384,GO:0042542,GO:0034616,GO:…	basolateral plasma membrane|cell surface|extracellular exosome|extracellular space|focal adhesion|integral component of membrane|intrinsic component of external side of plasma membrane|collagen binding|integrin binding|laminin binding|metal ion binding|metalloendopeptidase activity|metallopeptidase activity|protein kinase C binding|SH3 domain binding|activation of MAPKK activity|cell adhesion|cel…
circRNA_03370|Chr7:46089130_46093274_-	34.2935	21.7921	46.7948	2.14733	1.10254	0.0365505	0.936347	Up	0.299549	0.342819	0	0.391263	0.676163	0.422801	Chr7	-	46089130	46093274	4145	506	sense-overlapping	XM_010807253.1	Chr7:46077235_46132706_-	AFF4	GeneID:541306,Genbank:XM_005209304.2,BGD:BT13233	AF4/FMR2 family, member 4, transcript variant X2	GO:0001650,GO:0005654,GO:0005634,GO:0008023,GO:0035327,GO:0003700,GO:0007286,GO:0006368,GO:0006366	fibrillar center|nucleoplasm|nucleus|transcription elongation factor complex|transcriptionally active chromatin|DNA binding transcription factor activity|spermatid development|transcription elongation from RNA polymerase II promoter|transcription from RNA polymerase II promoter
circRNA_03084|Chr6:95070167_95103065_+	4.69144	0	9.38287	Inf	Inf	0.0156804	0.936347	Up	0	0	0	0.185335	0.0416101	0.0515612	Chr6	+	95070167	95103065	32899	350	sense-overlapping	XM_005208151.1	Chr6:95065056_95136949_+	ANXA3	GeneID:537989,Genbank:XM_003586218.2	annexin A3, transcript variant X1	GO:0005509,GO:0005544,GO:0019834	calcium ion binding|calcium-dependent phospholipid binding|phospholipase A2 inhibitor activity
circRNA_02423|Chr5:74980156_74989535_+	3.17934	0	6.35869	Inf	Inf	0.0115467	0.936347	Up	0	0	0	0.0720747	0.0520126	0.0721856	Chr5	+	74980156	74989535	9380	5631	sense-overlapping	XM_010805326.1	Chr5:74974807_74985318_+	APOL3	GeneID:505078,Genbank:NM_001100297.1,BGD:BT18740	apolipoprotein L, 3, transcript variant X3	GO:0005737,GO:0005576,GO:0016020,GO:0008289,GO:0005319,GO:0004871,GO:0006954,GO:0042157,GO:0043123	cytoplasm|extracellular region|membrane|lipid binding|lipid transporter activity|signal transducer activity|inflammatory response|lipoprotein metabolic process|positive regulation of I-kappaB kinase/NF-kappaB signaling
circRNA_02266|Chr5:34505891_34509755_-	5.04079	1.44367	8.63791	5.98329	2.58094	0.0387797	0.936347	Up	0	0.0415538	0	0.102964	0.0936226	0.0721856	Chr5	-	34505891	34509755	3865	441	sense-overlapping	XM_002687323.4	Chr5:34485605_34699386_-	ARID2	GeneID:538632,Genbank:NM_001205567.1,BGD:BT26848	AT rich interactive domain 2 (ARID, RFX-like), transcript variant X2	GO:0005654,GO:0005886,GO:0003677,GO:0046872,GO:0060038,GO:0060982,GO:0016569,GO:0048568,GO:0003007,GO:0042592,GO:0030336,GO:0008285,GO:0006337,GO:0006355,GO:0006351	nucleoplasm|plasma membrane|DNA binding|metal ion binding|cardiac muscle cell proliferation|coronary artery morphogenesis|covalent chromatin modification|embryonic organ development|heart morphogenesis|homeostatic process|negative regulation of cell migration|negative regulation of cell proliferation|nucleosome disassembly|regulation of transcription, DNA-templated|transcription, DNA-templated	ko05225	Hepatocellular carcinoma
circRNA_02527|Chr5:95838723_95849107_-	2.4514	0	4.90279	Inf	Inf	0.0373808	0.936347	Up	0	0	0	0.0411856	0.0624151	0.0515612	Chr5	-	95838723	95849107	10385	434	sense-overlapping	NM_001102325.2	Chr5:95800948_95893051_-	ATF7IP	GeneID:317710,Genbank:NM_001101044.2	activating transcription factor 7 interacting protein	GO:0005829,GO:0016604,GO:0005654,GO:0005634,GO:0005667,GO:0016887,GO:0003714,GO:0006306,GO:0000122,GO:0045892,GO:0045893,GO:0045898,GO:0006351,GO:0016032	cytosol|nuclear body|nucleoplasm|nucleus|transcription factor complex|ATPase activity|transcription corepressor activity|DNA methylation|negative regulation of transcription from RNA polymerase II promoter|negative regulation of transcription, DNA-templated|positive regulation of transcription, DNA-templated|regulation of RNA polymerase II transcriptional preinitiation complex assembly|transcript…
circRNA_08659|Chr21:62852951_62861897_-	4.95853	1.44367	8.47339	5.86933	2.5532	0.0400067	0.936347	Up	0	0.0415538	0	0.0823711	0.12483	0.0618734	Chr21	-	62852951	62861897	8947	762	sense-overlapping	XM_005222199.2	Chr21:62789378_62869912_-	ATG2B	GeneID:519961,Genbank:XM_005222200.2	autophagy related 2B, transcript variant X1	GO:0019898,GO:0005811,GO:0000407,GO:0034045,GO:0000045,GO:0000422,GO:0044804	extrinsic component of membrane|lipid droplet|phagophore assembly site|phagophore assembly site membrane|autophagosome assembly|autophagy of mitochondrion|autophagy of nucleus	ko04140,ko04138,ko04136	Autophagy - animal|Autophagy - yeast|Autophagy - other eukaryotes
circRNA_08986|Chr23:7204355_7231143_+	95.7314	48.2507	143.212	2.96809	1.56953	0.0072404	0.936347	Up	0.547452	0.446703	0.582445	1.83276	1.06106	1.49527	Chr23	+	7204355	7231143	26789	24716	sense-overlapping	NM_001012674.2	Chr23:7204350_7207401_+	BOLA-DMA	GeneID:282491,Genbank:NM_001040481.3,BGD:BT11836	major histocompatibility complex, class II, DM alpha	GO:0009986,GO:0070062,GO:0016021,GO:0043231,GO:0031902,GO:0005765,GO:0016020,GO:0042613,GO:0023026,GO:0019886,GO:0006955,GO:0002503	cell surface|extracellular exosome|integral component of membrane|intracellular membrane-bounded organelle|late endosome membrane|lysosomal membrane|membrane|MHC class II protein complex|MHC class II protein complex binding|antigen processing and presentation of exogenous peptide antigen via MHC class II|immune response|peptide antigen assembly with MHC class II protein complex	ko04514,ko04145,ko04640,ko04612,ko04658,ko04659,ko04672,ko05310,ko05322,ko05323,ko05320,ko05321,ko05330,ko05332,ko05416,ko04940,ko05150,ko05152,ko05166,ko05164,ko05168,ko05145,ko05140	Cell adhesion molecules (CAMs)|Phagosome|Hematopoietic cell lineage|Antigen processing and presentation|Th1 and Th2 cell differentiation|Th17 cell differentiation|Intestinal immune network for IgA production|Asthma|Systemic lupus erythematosus|Rheumatoid arthritis|Autoimmune thyroid disease|Inflammatiory bowel disease (IBD)|Allograft rejection|Graft-versus-host disease|Viral myocarditis|Type I di…
circRNA_09079|Chr23:28332946_28378106_-	763.688	0	1527.38	Inf	Inf	5.93109e-07	0.00266365	Up	0	0	0	0	26.0063	24.2337	Chr23	-	28332946	28378106	45161	42971	sense-overlapping	NM_001105616.1	Chr23:28354857_28358332_-	BOLA-NC1	GeneID:510417,Genbank:XM_005223618.2	non-classical MHC class I antigen	GO:0016021,GO:0042612,GO:0002474,GO:0006955	integral component of membrane|MHC class I protein complex|antigen processing and presentation of peptide antigen via MHC class I|immune response	ko04514,ko04144,ko04145,ko04218,ko04650,ko04612,ko05203,ko05320,ko05330,ko05332,ko05416,ko04940,ko05166,ko05168,ko05167,ko05169,ko05165	Cell adhesion molecules (CAMs)|Endocytosis|Phagosome|Cellular senescence|Natural killer cell mediated cytotoxicity|Antigen processing and presentation|Viral carcinogenesis|Autoimmune thyroid disease|Allograft rejection|Graft-versus-host disease|Viral myocarditis|Type I diabetes mellitus|HTLV-I infection|Herpes simplex infection|Kaposi's sarcoma-associated herpesvirus infection|Epstein-Barr virus …
circRNA_09083|Chr23:28357206_28426540_-	2.46414	0	4.92829	Inf	Inf	0.0474457	0.936347	Up	0	0	0	0.0926675	0	0.0515612	Chr23	-	28357206	28426540	69335	68825	sense-overlapping	NM_001105616.1	Chr23:28354857_28358332_-	BOLA-NC1	GeneID:510417,Genbank:XM_005223618.2	non-classical MHC class I antigen	GO:0016021,GO:0042612,GO:0002474,GO:0006955	integral component of membrane|MHC class I protein complex|antigen processing and presentation of peptide antigen via MHC class I|immune response	ko04514,ko04144,ko04145,ko04218,ko04650,ko04612,ko05203,ko05320,ko05330,ko05332,ko05416,ko04940,ko05166,ko05168,ko05167,ko05169,ko05165	Cell adhesion molecules (CAMs)|Endocytosis|Phagosome|Cellular senescence|Natural killer cell mediated cytotoxicity|Antigen processing and presentation|Viral carcinogenesis|Autoimmune thyroid disease|Allograft rejection|Graft-versus-host disease|Viral myocarditis|Type I diabetes mellitus|HTLV-I infection|Herpes simplex infection|Kaposi's sarcoma-associated herpesvirus infection|Epstein-Barr virus …
circRNA_02481|Chr5:85238704_85257685_+	10.2035	3.1676	17.2394	5.44241	2.44425	0.00503112	0.936347	Up	0.0413171	0.0519422	0	0.144149	0.145635	0.247494	Chr5	+	85238704	85257685	18982	890	sense-overlapping	NM_001046282.2	Chr5:85217888_85310413_+	CASC1	GeneID:783110,Genbank:NM_001114860.2,BGD:BT15287	cancer susceptibility candidate 1
circRNA_10182|Chr29:1454482_1481574_-	4.33936	0	8.67872	Inf	Inf	0.00166592	0.936347	Up	0	0	0	0.0926675	0.0728176	0.103122	Chr29	-	1454482	1481574	27093	638	sense-overlapping	XM_005226653.2	Chr29:1356846_1511053_-	CCDC67	GeneID:614071,Genbank:NM_001302668.1,BGD:BT22659	coiled-coil domain containing 67, transcript variant X4	GO:0005814,GO:0098536,GO:0042802,GO:0030030,GO:0007099,GO:0098535,GO:1903251	centriole|deuterosome|identical protein binding|cell projection organization|centriole replication|de novo centriole assembly involved in multi-ciliated epithelial cell differentiation|multi-ciliated epithelial cell differentiation
circRNA_10183|Chr29:1470769_1481574_-	3.03951	0	6.07901	Inf	Inf	0.0148846	0.936347	Up	0	0	0	0.102964	0.0624151	0.0206245	Chr29	-	1470769	1481574	10806	492	sense-overlapping	XM_005226653.2	Chr29:1356846_1511053_-	CCDC67	GeneID:614071,Genbank:NM_001302668.1,BGD:BT22659	coiled-coil domain containing 67, transcript variant X4	GO:0005814,GO:0098536,GO:0042802,GO:0030030,GO:0007099,GO:0098535,GO:1903251	centriole|deuterosome|identical protein binding|cell projection organization|centriole replication|de novo centriole assembly involved in multi-ciliated epithelial cell differentiation|multi-ciliated epithelial cell differentiation
circRNA_02331|Chr5:44772564_44785471_-	65.1727	34.2337	96.1118	2.80752	1.4893	0.00545454	0.936347	Up	0.309878	0.612918	0.10786	0.988454	0.977836	1.03122	Chr5	-	44772564	44785471	12908	1713	sense-overlapping	XM_005206464.2	Chr5:44761105_44793521_-	CPSF6	GeneID:768231,Genbank:XM_005206466.2,BGD:BT30461	cleavage and polyadenylation specific factor 6, 68kDa, transcript variant X1	GO:0030529,GO:0016020,GO:0005849,GO:0016607,GO:0005654,GO:0005634,GO:0042382,GO:0003729,GO:0003723,GO:0006378,GO:0006397,GO:0051262	intracellular ribonucleoprotein complex|membrane|mRNA cleavage factor complex|nuclear speck|nucleoplasm|nucleus|paraspeckles|mRNA binding|RNA binding|mRNA polyadenylation|mRNA processing|protein tetramerization	ko03015	mRNA surveillance pathway
circRNA_04586|Chr10:10024878_10057300_-	6.48521	0	12.9704	Inf	Inf	6.52204e-05	0.146452	Up	0	0	0	0.195631	0.0728176	0.123747	Chr10	-	10024878	10057300	32423	1974	sense-overlapping	NM_001205545.1	Chr10:9993270_10066954_-	DMGDH	GeneID:538401,Genbank:NM_001101175.1,BGD:BT27406	dimethylglycine dehydrogenase	GO:0005759,GO:0005739,GO:0047865,GO:0009055,GO:0003723,GO:0006579,GO:0042426,GO:0019695	mitochondrial matrix|mitochondrion|dimethylglycine dehydrogenase activity|electron transfer activity|RNA binding|amino-acid betaine catabolic process|choline catabolic process|choline metabolic process	ko00260	Glycine, serine and threonine metabolism
circRNA_01912|Chr4:62402840_62410177_+	2.60116	0	5.20231	Inf	Inf	0.0322115	0.936347	Up	0	0	0	0.0720747	0	0.0824978	Chr4	+	62402840	62410177	7338	466	sense-overlapping	XM_002686820.4	Chr4:62384897_62478011_+	DPY19L1	GeneID:536508,Genbank:XM_010804278.1	dpy-19-like 1 (C. elegans), transcript variant X2	GO:0016021,GO:0016020,GO:0005637,GO:0000030,GO:0018406	integral component of membrane|membrane|nuclear inner membrane|mannosyltransferase activity|protein C-linked glycosylation via 2'-alpha-mannosyl-L-tryptophan
circRNA_06332|Chr13:76326572_76336101_+	6.35622	1.44367	11.2688	7.80563	2.96451	0.0177077	0.936347	Up	0	0.0415538	0	0.133853	0.0312075	0.175308	Chr13	+	76326572	76336101	9530	303	sense-overlapping	XM_010811532.1	Chr13:76221651_76487996_+	EYA2	GeneID:516135,Genbank:NM_001192439.1,BGD:BT28436	EYA transcriptional coactivator and phosphatase 2, transcript variant X3	GO:0005829,GO:0005739,GO:0005634,GO:0000287,GO:0004725,GO:0048856,GO:0030154,GO:0006281,GO:0097192,GO:0016576,GO:0097345,GO:0007275,GO:2001240,GO:0045739,GO:0006355,GO:0014706,GO:0006351	cytosol|mitochondrion|nucleus|magnesium ion binding|protein tyrosine phosphatase activity|anatomical structure development|cell differentiation|DNA repair|extrinsic apoptotic signaling pathway in absence of ligand|histone dephosphorylation|mitochondrial outer membrane permeabilization|multicellular organism development|negative regulation of extrinsic apoptotic signaling pathway in absence of lig…
circRNA_08214|Chr20:6614334_6618392_+	2.36713	0	4.73426	Inf	Inf	0.0456151	0.936347	Up	0	0	0	0.0617783	0.0312075	0.0515612	Chr20	+	6614334	6618392	4059	493	sense-overlapping	XM_005221410.2	Chr20:6595218_6660931_+	FAM169A	GeneID:540230,Genbank:NM_001079614.2,BGD:BT28521	family with sequence similarity 169, member A, transcript variant X1	GO:0005637	nuclear inner membrane
circRNA_04277|Chr9:51515560_51539312_+	9.70475	4.23019	15.1793	3.58833	1.84331	0.0314028	0.936347	Up	0.0516464	0.0727191	0	0.226521	0.135233	0.103122	Chr9	+	51515560	51539312	23753	7027	sense-overlapping	NM_001076059.1	Chr9:51485365_51561211_+	FBXL4	GeneID:783090,Genbank:XM_010808478.1,BGD:BT28525	F-box and leucine-rich repeat protein 4	GO:0005758,GO:0005634	mitochondrial intermembrane space|nucleus
circRNA_07340|Chr17:5237297_5238553_+	13.879	5.77469	21.9833	3.80684	1.92859	0.0101486	0.936347	Up	0	0.166215	0	0.154446	0.228855	0.309367	Chr17	+	5237297	5238553	1257	617	sense-overlapping	XM_005217467.2	Chr17:5106873_5333858_+	FBXW7	GeneID:510523,Genbank:XM_002694322.3,BGD:BT14593	F-box and WD repeat domain containing 7, E3 ubiquitin protein ligase, transcript variant X1	GO:0005737,GO:0005829,GO:0005730,GO:0005654,GO:1990452,GO:0043234,GO:0019005,GO:0030332,GO:0042802,GO:0050816,GO:0030674,GO:0031625,GO:0097027,GO:0004842,GO:0006974,GO:0034644,GO:0055088,GO:0032876,GO:2000346,GO:0045746,GO:2000639,GO:0010868,GO:0045741,GO:0070374,GO:1903378,GO:1901800,GO:1903955,GO:0031398,GO:2000060,GO:0051443,GO:0043687,GO:0043161,GO:0000209,GO:0050821,GO:0016567,GO:1903146,GO:…	cytoplasm|cytosol|nucleolus|nucleoplasm|Parkin-FBXW7-Cul1 ubiquitin ligase complex|protein complex|SCF ubiquitin ligase complex|cyclin binding|identical protein binding|phosphothreonine residue binding|protein binding, bridging|ubiquitin protein ligase binding|ubiquitin-protein transferase activator activity|ubiquitin-protein transferase activity|cellular response to DNA damage stimulus|cellular …	ko04120	Ubiquitin mediated proteolysis
circRNA_05777|Chr12:22004004_22007029_+	7.28885	2.52643	12.0513	4.77009	2.25402	0.0233638	0.936347	Up	0	0.0727191	0	0.144149	0.104025	0.123747	Chr12	+	22004004	22007029	3026	2559	sense-overlapping	XM_010810791.1	Chr12:21915290_22009079_+	FOXO1	GeneID:534185,Genbank:NM_001076015.2,BGD:BT21760	forkhead box O1, transcript variant X2	GO:0005737,GO:0005634,GO:0008013,GO:0051721,GO:0000981,GO:0043565,GO:0000989,GO:0008134,GO:0001078,GO:0031625,GO:0009653,GO:0006915,GO:0006914,GO:0001568,GO:0030154,GO:0006974,GO:0071455,GO:0032869,GO:0071732,GO:0034599,GO:0009267,GO:0042593,GO:0008286,GO:0043066,GO:0090090,GO:0045599,GO:0032873,GO:0097150,GO:0043065,GO:0010508,GO:0045722,GO:0045732,GO:0045944,GO:0035947,GO:2000177,GO:2000377,GO:…	cytoplasm|nucleus|beta-catenin binding|protein phosphatase 2A binding|RNA polymerase II transcription factor activity, sequence-specific DNA binding|sequence-specific DNA binding|transcription factor activity, transcription factor binding|transcription factor binding|transcriptional repressor activity, RNA polymerase II proximal promoter sequence-specific DNA binding|ubiquitin protein ligase bind…	ko04068,ko04152,ko04218,ko04910,ko04922,ko04919,ko04211,ko04213,ko05200,ko05202,ko05215,ko04931,ko04933,ko05165	FoxO signaling pathway|AMPK signaling pathway|Cellular senescence|Insulin signaling pathway|Glucagon signaling pathway|Thyroid hormone signaling pathway|Longevity regulating pathway - mammal|Longevity regulating pathway - multiple species|Pathways in cancer|Transcriptional misregulation in cancers|Prostate cancer|Insulin resistance|AGE-RAGE signaling pathway in diabetic complications|Human papill…
circRNA_10425|ChrX:40492226_40493103_-	4.41433	0.721836	8.10681	11.2308	3.48939	0.0199119	0.936347	Up	0	0.0207769	0	0.11326	0.0624151	0.0721856	ChrX	-	40492226	40493103	878	365	sense-overlapping	NM_001244135.1	ChrX:40484210_40500959_-	G6PD	GeneID:614075,Genbank:NM_001076309.1,BGD:BT28048	glucose-6-phosphate dehydrogenase	GO:0009898,GO:0005829,GO:0070062,GO:0005536,GO:0004345,GO:0050661,GO:0042803,GO:0034599,GO:0006695,GO:0043249,GO:0051156,GO:0006006,GO:0006749,GO:0006739,GO:0006740,GO:0010734,GO:0019322,GO:0009051,GO:0046390,GO:0021762	cytoplasmic side of plasma membrane|cytosol|extracellular exosome|glucose binding|glucose-6-phosphate dehydrogenase activity|NADP binding|protein homodimerization activity|cellular response to oxidative stress|cholesterol biosynthetic process|erythrocyte maturation|glucose 6-phosphate metabolic process|glucose metabolic process|glutathione metabolic process|NADP metabolic process|NADPH regenerati…	ko00030,ko00480,ko05230	Pentose phosphate pathway|Glutathione metabolism|Central carbon metabolism in cancer
circRNA_05457|Chr11:68160937_68194283_+	6.64541	2.4861	10.8047	4.34606	2.11971	0.0381673	0.936347	Up	0.0206585	0.0519422	0	0.0823711	0.12483	0.134059	Chr11	+	68160937	68194283	33347	971	sense-overlapping	XM_010810118.1	Chr11:68149790_68194847_+	GMCL1	GeneID:281625,Genbank:NM_001001440.2,BGD:BT23018	germ cell-less, spermatogenesis associated 1, transcript variant X2	GO:0005635,GO:0016363,GO:0005634,GO:0000151,GO:0042802,GO:0030154,GO:0007275,GO:0006355,GO:0007283	nuclear envelope|nuclear matrix|nucleus|ubiquitin ligase complex|identical protein binding|cell differentiation|multicellular organism development|regulation of transcription, DNA-templated|spermatogenesis
circRNA_09341|Chr24:43198221_43227184_+	16.1613	0	32.3226	Inf	Inf	0.00171219	0.936347	Up	0	0	0	0.545709	0.457711	0	Chr24	+	43198221	43227184	28964	19037	sense-overlapping	NM_001192282.1	Chr24:43189673_43209175_+	IMPA2	GeneID:506830,Genbank:XM_005224310.2,BGD:BT21617	inositol(myo)-1(or 4)-monophosphatase 2	GO:0005737,GO:0005829,GO:0008934,GO:0052832,GO:0052833,GO:0046872,GO:0042803,GO:0006021,GO:0006020,GO:0046855,GO:0043647,GO:0006796,GO:0046854,GO:0007165	cytoplasm|cytosol|inositol monophosphate 1-phosphatase activity|inositol monophosphate 3-phosphatase activity|inositol monophosphate 4-phosphatase activity|metal ion binding|protein homodimerization activity|inositol biosynthetic process|inositol metabolic process|inositol phosphate dephosphorylation|inositol phosphate metabolic process|phosphate-containing compound metabolic process|phosphatidyl…	ko00562,ko00521,ko04070	Inositol phosphate metabolism|Streptomycin biosynthesis|Phosphatidylinositol signaling system
circRNA_03265|Chr7:17401915_17402466_-	41.0375	26.2611	55.8138	2.12534	1.08769	0.0494876	0.936347	Up	0.330537	0.301265	0.194148	0.504523	0.665761	0.587797	Chr7	-	17401915	17402466	552	552	exonic	XM_002688832.4	Chr7:17276137_17421674_-	INSR	GeneID:408017,Genbank:XM_005208815.2,BGD:BT11831	insulin receptor, transcript variant X5	GO:0005901,GO:0032590,GO:0010008,GO:0009897,GO:0070062,GO:0005899,GO:0005887,GO:0005622,GO:0016020,GO:0032809,GO:0005886,GO:0043235,GO:0001540,GO:0005524,GO:0005525,GO:0042802,GO:0043559,GO:0043560,GO:0005009,GO:0031994,GO:0031995,GO:0005159,GO:0043548,GO:0032403,GO:0019904,GO:0004713,GO:0051425,GO:0004716,GO:0000187,GO:0032147,GO:0032148,GO:0030325,GO:0097242,GO:0005975,GO:0071363,GO:0032869,GO:…	caveola|dendrite membrane|endosome membrane|external side of plasma membrane|extracellular exosome|insulin receptor complex|integral component of plasma membrane|intracellular|membrane|neuronal cell body membrane|plasma membrane|receptor complex|amyloid-beta binding|ATP binding|GTP binding|identical protein binding|insulin binding|insulin receptor substrate binding|insulin-activated receptor acti…	ko04014,ko04015,ko04010,ko04066,ko04068,ko04072,ko04022,ko04151,ko04152,ko04150,ko04520,ko04910,ko04923,ko04913,ko04960,ko04211,ko04212,ko04213,ko04930,ko04932,ko04931	Ras signaling pathway|Rap1 signaling pathway|MAPK signaling pathway|HIF-1 signaling pathway|FoxO signaling pathway|Phospholipase D signaling pathway|cGMP - PKG signaling pathway|PI3K-Akt signaling pathway|AMPK signaling pathway|mTOR signaling pathway|Adherens junction|Insulin signaling pathway|Regulation of lipolysis in adipocyte|Ovarian Steroidogenesis|Aldosterone-regulated sodium reabsorption|L…
circRNA_02469|Chr5:83804664_83817184_+	10.4555	4.21003	16.701	3.96696	1.98804	0.0157793	0.936347	Up	0.0619756	0.0623307	0	0.133853	0.197648	0.195932	Chr5	+	83804664	83817184	12521	972	sense-overlapping	NM_174369.2	Chr5:83398941_83923316_+	ITPR2	GeneID:541109,Genbank:NM_001046499.2	inositol 1,4,5-trisphosphate receptor, type 2	GO:0005789,GO:0016021,GO:0005886,GO:0005791,GO:0030667,GO:0030658,GO:0005509,GO:0070679,GO:0005220,GO:0051209	endoplasmic reticulum membrane|integral component of membrane|plasma membrane|rough endoplasmic reticulum|secretory granule membrane|transport vesicle membrane|calcium ion binding|inositol 1,4,5 trisphosphate binding|inositol 1,4,5-trisphosphate-sensitive calcium-release channel activity|release of sequestered calcium ion into cytosol	ko04371,ko04020,ko04070,ko04022,ko04114,ko04210,ko04218,ko04540,ko04611,ko04621,ko04922,ko04912,ko04915,ko04921,ko04918,ko04924,ko04925,ko04927,ko04270,ko04970,ko04971,ko04972,ko04724,ko04725,ko04728,ko04726,ko04720,ko04730,ko04723,ko04750,ko05205,ko05010,ko05167	Apelin signaling pathway|Calcium signaling pathway|Phosphatidylinositol signaling system|cGMP - PKG signaling pathway|Oocyte meiosis|Apoptosis|Cellular senescence|Gap junction|Platelet activation|NOD-like receptor signaling pathway|Glucagon signaling pathway|GnRH signaling pathway|Estrogen signaling pathway|Oxytocin signaling pathway|Thyroid hormone synthesis|Renin secretion|Aldosterone synthesis…
circRNA_03400|Chr7:51407716_51409715_+	4.27751	0	8.55502	Inf	Inf	0.00175693	0.936347	Up	0	0	0	0.0617783	0.0832201	0.123747	Chr7	+	51407716	51409715	2000	661	sense-overlapping	XM_010807343.1	Chr7:51361868_51419432_+	KDM3B	GeneID:534006,Genbank:NM_001046366.1,BGD:BT28654	lysine (K)-specific demethylase 3B, transcript variant X1	GO:0000785,GO:0005654,GO:0005634,GO:0016209,GO:0031490,GO:0051213,GO:0032452,GO:0032454,GO:0046872,GO:0000976,GO:0033169,GO:0006355,GO:0072718,GO:0006351	chromatin|nucleoplasm|nucleus|antioxidant activity|chromatin DNA binding|dioxygenase activity|histone demethylase activity|histone demethylase activity (H3-K9 specific)|metal ion binding|transcription regulatory region sequence-specific DNA binding|histone H3-K9 demethylation|regulation of transcription, DNA-templated|response to cisplatin|transcription, DNA-templated	ko04714	Thermogenesis
circRNA_01646|Chr3:110850305_110853134_+	2.528	0	5.056	Inf	Inf	0.0346484	0.936347	Up	0	0	0	0.0823711	0.0520126	0.0206245	Chr3	+	110850305	110853134	2830	346	sense-overlapping	XM_002686480.3	Chr3:110793422_110890550_+	KIAA0319L	GeneID:505994,Genbank:NM_001045931.1,BGD:BT17745	KIAA0319-like ortholog, transcript variant X1	GO:0031410,GO:0070062,GO:0000139,GO:0016021,GO:0005886	cytoplasmic vesicle|extracellular exosome|Golgi membrane|integral component of membrane|plasma membrane
circRNA_09216|Chr24:20307367_20313580_-	3.0704	0	6.1408	Inf	Inf	0.0127859	0.936347	Up	0	0	0	0.0205928	0.0728176	0.103122	Chr24	-	20307367	20313580	6214	782	sense-overlapping	XM_005224053.2	Chr24:20153967_20568747_-	KIAA1328	GeneID:785328,Genbank:XM_005224054.2,BGD:BT24273	KIAA1328 ortholog, transcript variant X2
circRNA_05551|Chr11:88474115_88483634_+	2.53365	0	5.06731	Inf	Inf	0.0344532	0.936347	Up	0	0	0	0.0617783	0.0312075	0.0618734	Chr11	+	88474115	88483634	9520	342	sense-overlapping	XM_010810308.1	Chr11:88468150_88564259_+	KIDINS220	GeneID:785489,Genbank:XM_010810304.1	kinase D-interacting substrate, 220kDa, transcript variant X9	GO:0005829,GO:0016021,GO:0005770,GO:0016020,GO:0043234,GO:0030165,GO:0019887,GO:0000186,GO:1990090,GO:0048813,GO:0001701,GO:0038180,GO:0010976,GO:0045859	cytosol|integral component of membrane|late endosome|membrane|protein complex|PDZ domain binding|protein kinase regulator activity|activation of MAPKK activity|cellular response to nerve growth factor stimulus|dendrite morphogenesis|in utero embryonic development|nerve growth factor signaling pathway|positive regulation of neuron projection development|regulation of protein kinase activity	ko04722	Neurotrophin signaling pathway
circRNA_03630|Chr8:9421625_9425430_+	10.2446	3.82894	16.6602	4.35112	2.12139	0.011771	0.936347	Up	0.0723049	0.0415538	0	0.144149	0.218453	0.164996	Chr8	+	9421625	9425430	3806	408	sense-overlapping	XM_002689472.3	Chr8:9276042_9485544_+	KIF13B	GeneID:281312,Genbank:NM_174114.2	kinesin family member 13B, transcript variant X1	GO:0030424,GO:0005737,GO:0005829,GO:0005871,GO:0005874,GO:0005902,GO:0033270,GO:0071889,GO:0005524,GO:0016887,GO:0008017,GO:0003777,GO:0019901,GO:0030705,GO:0007018,GO:0006605,GO:0050770,GO:0007165,GO:0042110	axon|cytoplasm|cytosol|kinesin complex|microtubule|microvillus|paranode region of axon|14-3-3 protein binding|ATP binding|ATPase activity|microtubule binding|microtubule motor activity|protein kinase binding|cytoskeleton-dependent intracellular transport|microtubule-based movement|protein targeting|regulation of axonogenesis|signal transduction|T cell activation
circRNA_02094|Chr4:115514091_115518645_-	3.67609	0	7.35218	Inf	Inf	0.00497505	0.936347	Up	0	0	0	0.0823711	0.0624151	0.0824978	Chr4	-	115514091	115518645	4555	457	sense-overlapping	XM_010804719.1	Chr4:115366363_115621187_-	KMT2C	GeneID:534904,Genbank:XM_005205965.2,BGD:BT29506	lysine (K)-specific methyltransferase 2C, transcript variant X2	GO:0035097,GO:0044666,GO:0005654,GO:0005634,GO:0003677,GO:0042800,GO:0018024,GO:0046872,GO:0003723,GO:0016746,GO:0045652,GO:0006355,GO:0006351	histone methyltransferase complex|MLL3/4 complex|nucleoplasm|nucleus|DNA binding|histone methyltransferase activity (H3-K4 specific)|histone-lysine N-methyltransferase activity|metal ion binding|RNA binding|transferase activity, transferring acyl groups|regulation of megakaryocyte differentiation|regulation of transcription, DNA-templated|transcription, DNA-templated	ko00310	Lysine degradation
circRNA_01076|Chr2:122095994_122096529_-	7.64637	3.20793	12.0848	3.76716	1.91348	0.0397772	0.936347	Up	0.0206585	0.0727191	0	0.11326	0.16644	0.103122	Chr2	-	122095994	122096529	536	363	sense-overlapping	XM_010802403.1	Chr2:122092887_122113855_-	LCK	GeneID:404126,Genbank:NM_001037444.2,BGD:BT24774	LCK proto-oncogene, Src family tyrosine kinase, transcript variant X1	GO:0005829,GO:0070062,GO:0031234,GO:0001772,GO:0045121,GO:0000242,GO:0005886,GO:0005524,GO:0051117,GO:0042609,GO:0042610,GO:0042802,GO:0016301,GO:0004715,GO:0043548,GO:0046934,GO:0001784,GO:0008022,GO:0019901,GO:0019903,GO:0004722,GO:0004713,GO:0042169,GO:0042608,GO:0006919,GO:0050853,GO:0016477,GO:0006882,GO:0030097,GO:0045087,GO:0038111,GO:0050900,GO:0038083,GO:0018108,GO:0030168,GO:2001244,GO:…	cytosol|extracellular exosome|extrinsic component of cytoplasmic side of plasma membrane|immunological synapse|membrane raft|pericentriolar material|plasma membrane|ATP binding|ATPase binding|CD4 receptor binding|CD8 receptor binding|identical protein binding|kinase activity|non-membrane spanning protein tyrosine kinase activity|phosphatidylinositol 3-kinase binding|phosphatidylinositol-4,5-bisph…	ko04064,ko04650,ko04660,ko04658,ko04659,ko04380,ko05340,ko05166	NF-kappa B signaling pathway|Natural killer cell mediated cytotoxicity|T cell receptor signaling pathway|Th1 and Th2 cell differentiation|Th17 cell differentiation|Osteoclast differentiation|Primary immunodeficiency|HTLV-I infection
circRNA_00221|Chr1:70753366_70758086_-	2.57083	0	5.14165	Inf	Inf	0.0294087	0.936347	Up	0	0	0	0.0205928	0.0728176	0.0721856	Chr1	-	70753366	70758086	4721	296	sense-overlapping	XM_002684816.3	Chr1:70742541_70784227_-	LMLN	GeneID:100337404,Genbank:XM_010801209.1	leishmanolysin-like (metallopeptidase M8 family), transcript variant X3	GO:0005829,GO:0005925,GO:0005811,GO:0016020,GO:0046872,GO:0004222,GO:0007155,GO:0007049,GO:0051301	cytosol|focal adhesion|lipid droplet|membrane|metal ion binding|metalloendopeptidase activity|cell adhesion|cell cycle|cell division
circRNA_10595|ChrX:110421327_110444195_-	13.844	7.03687	20.6511	2.9347	1.55321	0.029173	0.936347	Up	0.0929635	0.114273	0	0.154446	0.228855	0.268118	ChrX	-	110421327	110444195	22869	5973	sense-overlapping	XM_010822094.1	ChrX:110426353_110446196_-	LOC100848761	GeneID:513263,Genbank:XM_010822081.1	X-linked retinitis pigmentosa GTPase regulator-like	GO:0005813,GO:0036064,GO:0005794,GO:0036126,GO:0005085,GO:0060271,GO:0042073,GO:0050896,GO:0007601	centrosome|ciliary basal body|Golgi apparatus|sperm flagellum|guanyl-nucleotide exchange factor activity|cilium assembly|intraciliary transport|response to stimulus|visual perception
circRNA_07247|Chr16:70910640_70918520_-	3.65085	0	7.3017	Inf	Inf	0.0220498	0.936347	Up	0	0	0	0.144149	0.0312075	0.0412489	Chr16	-	70910640	70918520	7881	4447	sense-overlapping	XM_010813631.1	Chr16:70910113_70917952_-	LOC101906179	GeneID:614077,Genbank:NM_001040576.1,BGD:BT14167	receptor-type tyrosine-protein phosphatase V-like	GO:0016021,GO:0005622,GO:0004725,GO:0044242,GO:0032869,GO:0006977,GO:0042593,GO:0031571,GO:0008285,GO:0046676,GO:0031016,GO:0018214,GO:0044342	integral component of membrane|intracellular|protein tyrosine phosphatase activity|cellular lipid catabolic process|cellular response to insulin stimulus|DNA damage response, signal transduction by p53 class mediator resulting in cell cycle arrest|glucose homeostasis|mitotic G1 DNA damage checkpoint|negative regulation of cell proliferation|negative regulation of insulin secretion|pancreas develo…
circRNA_01803|Chr4:40524097_40529076_-	3.98107	0	7.96214	Inf	Inf	0.0154759	0.936347	Up	0	0	0	0.154446	0.0416101	0.0412489	Chr4	-	40524097	40529076	4980	506	sense-overlapping	XM_010804159.1	Chr4:40520201_40552764_-	LOC101906598	GeneID:518526,Genbank:NM_001046239.2	platelet glycoprotein 4-like	GO:0016324,GO:0031526,GO:0005794,GO:0016021,GO:0016020,GO:0045121,GO:1990000,GO:0007155,GO:0007166,GO:0071726,GO:0071404,GO:0070508,GO:0006955,GO:0050702,GO:0050892,GO:0030299,GO:0044539,GO:0007204,GO:0070374,GO:1900227,GO:0031623,GO:2000505,GO:0070542,GO:0070543,GO:0033993,GO:0050909,GO:0034197	apical plasma membrane|brush border membrane|Golgi apparatus|integral component of membrane|membrane|membrane raft|amyloid fibril formation|cell adhesion|cell surface receptor signaling pathway|cellular response to diacyl bacterial lipopeptide|cellular response to low-density lipoprotein particle stimulus|cholesterol import|immune response|interleukin-1 beta secretion|intestinal absorption|intest…
circRNA_05391|Chr11:49062422_49096943_-	2.40512	0	4.81024	Inf	Inf	0.0440479	0.936347	Up	0	0	0	0.051482	0	0.0928101	Chr11	-	49062422	49096943	34522	33483	sense-overlapping	XM_010810101.1	Chr11:49095462_49096943_-	LOC104968634	GeneID:100300483,Genbank:XM_002691364.3	antimicrobial peptide NK-lysin-like, transcript variant X3	GO:0005576,GO:0042742,GO:0050832,GO:0031640,GO:0006629	extracellular region|defense response to bacterium|defense response to fungus|killing of cells of other organism|lipid metabolic process
circRNA_01505|Chr3:86404308_86413293_+	3.04999	0	6.09998	Inf	Inf	0.0130321	0.936347	Up	0	0	0	0.0308892	0.0936226	0.0721856	Chr3	+	86404308	86413293	8986	793	sense-overlapping	XM_005204528.2	Chr3:86392206_86429230_+	LOC530929	GeneID:530929,Genbank:XM_005204529.2,BGD:BT19393	cytochrome P450, family 2, subfamily J, transcript variant X2	GO:0005789,GO:0070062,GO:0031090,GO:0008405,GO:0008404,GO:0008392,GO:0070330,GO:0020037,GO:0005506,GO:0071614,GO:0004497,GO:0019373,GO:0006690,GO:0043651,GO:0008016,GO:0006805	endoplasmic reticulum membrane|extracellular exosome|organelle membrane|arachidonic acid 11,12-epoxygenase activity|arachidonic acid 14,15-epoxygenase activity|arachidonic acid epoxygenase activity|aromatase activity|heme binding|iron ion binding|linoleic acid epoxygenase activity|monooxygenase activity|epoxygenase P450 pathway|icosanoid metabolic process|linoleic acid metabolic process|regulatio…	ko00590,ko00591,ko04913,ko04726,ko04750,ko04212	Arachidonic acid metabolism|Linoleic acid metabolism|Ovarian Steroidogenesis|Serotonergic synapse|Inflammatory mediator regulation of TRP channels|Longevity regulating pathway - worm
circRNA_07800|Chr18:60255541_60273701_+	2.74928	0	5.49856	Inf	Inf	0.0217656	0.936347	Up	0	0	0	0.0411856	0.0832201	0.0515612	Chr18	+	60255541	60273701	18161	9003	sense-overlapping	XM_010815396.1	Chr18:60263927_60284381_+	LOC531059	GeneID:531059,Genbank:XM_010815395.1	zinc finger protein 347, transcript variant X4	GO:0005634,GO:0003677,GO:0003700,GO:0046872,GO:0006355,GO:0006351	nucleus|DNA binding|DNA binding transcription factor activity|metal ion binding|regulation of transcription, DNA-templated|transcription, DNA-templated
circRNA_02328|Chr5:44444900_44534047_+	3.145	0	6.28999	Inf	Inf	0.0202557	0.936347	Up	0	0	0	0.102964	0	0.0824978	Chr5	+	44444900	44534047	89148	86157	sense-overlapping	NM_001080336.1	Chr5:44443587_44448198_+	LOC781146	GeneID:785803,Genbank:XM_002687388.3,BGD:BT11476	lysozyme	GO:0005615,GO:0003796,GO:0016998,GO:0019835,GO:0050829,GO:0050830	extracellular space|lysozyme activity|cell wall macromolecule catabolic process|cytolysis|defense response to Gram-negative bacterium|defense response to Gram-positive bacterium
circRNA_02133|Chr5:407663_466563_-	7.22729	2.44577	12.0088	4.91005	2.29574	0.0212608	0.936347	Up	0.0413171	0.0311653	0	0.123557	0.197648	0.0618734	Chr5	-	407663	466563	58901	58901	sense-overlapping	XM_010804724.1	Chr5:362470_476874_-	LOC782348	GeneID:783893,Genbank:XM_010804723.1	uncharacterized LOC782348, transcript variant X2	GO:0005813,GO:0045599	centrosome|negative regulation of fat cell differentiation
circRNA_07648|Chr18:16748709_16772250_+	4.00631	0	8.01263	Inf	Inf	0.00287267	0.936347	Up	0	0	0	0.0926675	0.0728176	0.0824978	Chr18	+	16748709	16772250	23542	1150	sense-overlapping	XM_010814547.1	Chr18:16739433_16821080_+	LONP2	GeneID:522437,Genbank:XM_005218795.2	lon peptidase 2, peroxisomal, transcript variant X1	GO:0016020,GO:0005634,GO:0005782,GO:0005524,GO:0004176,GO:0002020,GO:0005102,GO:0004252,GO:0016485,GO:0006515,GO:0006625,GO:0031998	membrane|nucleus|peroxisomal matrix|ATP binding|ATP-dependent peptidase activity|protease binding|receptor binding|serine-type endopeptidase activity|protein processing|protein quality control for misfolded or incompletely synthesized proteins|protein targeting to peroxisome|regulation of fatty acid beta-oxidation	ko04112	Cell cycle - Caulobacter
circRNA_07653|Chr18:16752214_16782400_+	2.63751	0	5.27502	Inf	Inf	0.0264476	0.936347	Up	0	0	0	0	0.114428	0.0618734	Chr18	+	16752214	16782400	30187	934	sense-overlapping	XM_010814547.1	Chr18:16739433_16821080_+	LONP2	GeneID:522437,Genbank:XM_005218795.2	lon peptidase 2, peroxisomal, transcript variant X1	GO:0016020,GO:0005634,GO:0005782,GO:0005524,GO:0004176,GO:0002020,GO:0005102,GO:0004252,GO:0016485,GO:0006515,GO:0006625,GO:0031998	membrane|nucleus|peroxisomal matrix|ATP binding|ATP-dependent peptidase activity|protease binding|receptor binding|serine-type endopeptidase activity|protein processing|protein quality control for misfolded or incompletely synthesized proteins|protein targeting to peroxisome|regulation of fatty acid beta-oxidation	ko04112	Cell cycle - Caulobacter
circRNA_01416|Chr3:59404597_59405353_+	3.91212	0	7.82425	Inf	Inf	0.00312089	0.936347	Up	0	0	0	0.051482	0.0936226	0.103122	Chr3	+	59404597	59405353	757	757	exonic	XM_005204399.2	Chr3:59361958_59459589_+	LPAR3	GeneID:532671,Genbank:NM_001192734.1,BGD:BT21924	lysophosphatidic acid receptor 3, transcript variant X2	GO:0030424,GO:0005887,GO:0005886,GO:0001965,GO:0004930,GO:0008289,GO:0070915,GO:0005543,GO:0000187,GO:0032060,GO:0007268,GO:0007186,GO:0007187,GO:0051928,GO:0048672,GO:0007204,GO:0051482	axon|integral component of plasma membrane|plasma membrane|G-protein alpha-subunit binding|G-protein coupled receptor activity|lipid binding|lysophosphatidic acid receptor activity|phospholipid binding|activation of MAPK activity|bleb assembly|chemical synaptic transmission|G-protein coupled receptor signaling pathway|G-protein coupled receptor signaling pathway, coupled to cyclic nucleotide seco…	ko04015,ko04072,ko04151,ko04080,ko05200	Rap1 signaling pathway|Phospholipase D signaling pathway|PI3K-Akt signaling pathway|Neuroactive ligand-receptor interaction|Pathways in cancer
circRNA_07360|Chr17:7530073_7538101_+	2.81678	0	5.63357	Inf	Inf	0.0204597	0.936347	Up	0	0	0	0.051482	0.0520126	0.0721856	Chr17	+	7530073	7538101	8029	451	sense-overlapping	XM_010813697.1	Chr17:6785667_7543475_+	LRBA	GeneID:104974567,Genbank:XM_010813696.1	LPS-responsive vesicle trafficking, beach and anchor containing, transcript variant X2	GO:0005783,GO:0005794,GO:0016021,GO:0005764,GO:0016020,GO:0005886	endoplasmic reticulum|Golgi apparatus|integral component of membrane|lysosome|membrane|plasma membrane
circRNA_08923|Chr22:53540863_53544005_+	11.3712	0	22.7425	Inf	Inf	1.65208e-07	0.0014839	Up	0	0	0	0.308892	0.135233	0.247494	Chr22	+	53540863	53544005	3143	295	sense-overlapping	XM_005223020.2	Chr22:53514781_53556090_+	LTF	GeneID:101907442,Genbank:XM_010817969.1	lactotransferrin, transcript variant X1	GO:0009986,GO:0070062,GO:0005615,GO:0005634,GO:0044218,GO:0043234,GO:0042581,GO:0004869,GO:0008201,GO:0005506,GO:0001530,GO:0043539,GO:0005102,GO:0004252,GO:0019731,GO:0019732,GO:0061844,GO:0060349,GO:0050829,GO:0002227,GO:0006811,GO:0055072,GO:0031640,GO:0051673,GO:0044793,GO:0043066,GO:0032780,GO:2000117,GO:0031665,GO:2001205,GO:1900229,GO:2000308,GO:0045071,GO:0001503,GO:1900159,GO:1902732,GO:…	cell surface|extracellular exosome|extracellular space|nucleus|other organism cell membrane|protein complex|specific granule|cysteine-type endopeptidase inhibitor activity|heparin binding|iron ion binding|lipopolysaccharide binding|protein serine/threonine kinase activator activity|receptor binding|serine-type endopeptidase activity|antibacterial humoral response|antifungal humoral response|antim…
circRNA_07739|Chr18:46155528_46202870_+	29.2206	11.2671	47.1741	4.1869	2.06588	0.00388303	0.936347	Up	0.14461	0.186992	0	0.638376	0.280868	0.515612	Chr18	+	46155528	46202870	47343	31738	sense-overlapping	NM_001040570.2	Chr18:46184360_46208916_+	MAG	GeneID:512301,Genbank:NM_001114508.2	myelin associated glycoprotein	GO:0043218,GO:0005737,GO:0005887,GO:0045121,GO:0097453,GO:0043209,GO:0035749,GO:0033270,GO:0005886,GO:0043220,GO:0030246,GO:1905576,GO:0042803,GO:0019901,GO:0005102,GO:0033691,GO:0007155,GO:0098742,GO:0071260,GO:0022010,GO:0050900,GO:0030517,GO:0050771,GO:0043524,GO:0010977,GO:0048711,GO:0031643,GO:0021762	compact myelin|cytoplasm|integral component of plasma membrane|membrane raft|mesaxon|myelin sheath|myelin sheath adaxonal region|paranode region of axon|plasma membrane|Schmidt-Lanterman incisure|carbohydrate binding|ganglioside GT1b binding|protein homodimerization activity|protein kinase binding|receptor binding|sialic acid binding|cell adhesion|cell-cell adhesion via plasma-membrane adhesion m…	ko04514	Cell adhesion molecules (CAMs)
circRNA_04359|Chr9:75367956_75374741_-	38.714	18.185	59.243	3.2578	1.7039	0.00222256	0.936347	Up	0.113622	0.415538	0	0.648673	0.561736	0.629046	Chr9	-	75367956	75374741	6786	433	sense-overlapping	XM_010808602.1	Chr9:75364322_75425344_-	MAP7	GeneID:506766,Genbank:XM_010808604.1,BGD:BT24226	microtubule-associated protein 7, transcript variant X1	GO:0016323,GO:0005829,GO:0005874,GO:0005875,GO:0015630,GO:0048471,GO:0005102,GO:0005198,GO:0007163,GO:0000226,GO:0072659,GO:0006970	basolateral plasma membrane|cytosol|microtubule|microtubule associated complex|microtubule cytoskeleton|perinuclear region of cytoplasm|receptor binding|structural molecule activity|establishment or maintenance of cell polarity|microtubule cytoskeleton organization|protein localization to plasma membrane|response to osmotic stress
circRNA_03471|Chr7:70858469_70859360_-	2.54558	0	5.09117	Inf	Inf	0.0340446	0.936347	Up	0	0	0	0.0823711	0.0416101	0.0309367	Chr7	-	70858469	70859360	892	892	exonic	XM_005209670.2	Chr7:70857770_70870386_-	MED7	GeneID:768047,Genbank:XM_010807557.1,BGD:BT11133	mediator complex subunit 7, transcript variant X1	GO:0016592,GO:0001104,GO:0003713,GO:0006357,GO:0006351	mediator complex|RNA polymerase II transcription cofactor activity|transcription coactivator activity|regulation of transcription from RNA polymerase II promoter|transcription, DNA-templated
circRNA_05190|Chr11:14576844_14615593_-	2.43664	0	4.87328	Inf	Inf	0.0379205	0.936347	Up	0	0	0	0.0308892	0.0624151	0.0618734	Chr11	-	14576844	14615593	38750	514	sense-overlapping	NM_001076395.1	Chr11:14564271_14627389_-	MEMO1	GeneID:527024,Genbank:NM_001205937.1,BGD:BT25557	mediator of cell motility 1	GO:0005737,GO:0005634,GO:0032886	cytoplasm|nucleus|regulation of microtubule-based process
circRNA_00570|Chr1:150324936_150328869_+	70.5984	33.1433	108.053	3.26019	1.70496	0.00214806	0.936347	Up	0	0.727191	0.312794	0.978157	1.08186	1.31997	Chr1	+	150324936	150328869	3934	420	sense-overlapping	XM_002685152.4	Chr1:150307465_150351772_+	MORC3	GeneID:514520,Genbank:XM_002685151.3,BGD:BT21935	MORC family CW-type zinc finger 3	GO:0016363,GO:0005654,GO:0016605,GO:0003723,GO:0008270,GO:0007569,GO:0051457,GO:0048147,GO:0018105,GO:0009791,GO:0006468,GO:0050821,GO:0016032	nuclear matrix|nucleoplasm|PML body|RNA binding|zinc ion binding|cell aging|maintenance of protein location in nucleus|negative regulation of fibroblast proliferation|peptidyl-serine phosphorylation|post-embryonic development|protein phosphorylation|protein stabilization|viral process
circRNA_10245|Chr29:17611575_17695150_+	71.0965	34.4226	107.77	3.1308	1.64653	0.00285641	0.936347	Up	0.537122	0.394761	0.118646	1.21497	0.873811	1.23747	Chr29	+	17611575	17695150	83576	67710	sense-overlapping	NM_001098867.2	Chr29:17544422_17628586_+	NARS2	GeneID:100126230,Genbank:NM_001110098.1,BGD:BT24907	asparaginyl-tRNA synthetase 2, mitochondrial (putative)	GO:0005829,GO:0005759,GO:0005739,GO:0005654,GO:0004816,GO:0005524,GO:0003676,GO:0006421	cytosol|mitochondrial matrix|mitochondrion|nucleoplasm|asparagine-tRNA ligase activity|ATP binding|nucleic acid binding|asparaginyl-tRNA aminoacylation	ko00970	Aminoacyl-tRNA biosynthesis
circRNA_06359|Chr13:80089244_80094030_-	6.45894	1.40334	11.5145	8.20508	3.03652	0.0087137	0.936347	Up	0.0206585	0.0207769	0	0.164742	0.0832201	0.103122	Chr13	-	80089244	80094030	4787	670	sense-overlapping	XM_005215067.2	Chr13:79971109_80114026_-	NFATC2	GeneID:530401,Genbank:XM_005215064.2,BGD:BT11143	nuclear factor of activated T-cells, cytoplasmic, calcineurin-dependent 2, transcript variant X5	GO:0005737,GO:0005829,GO:0030529,GO:0000790,GO:0044798,GO:0005654,GO:0005634,GO:0003682,GO:0003677,GO:0003700,GO:0000978,GO:0008134,GO:0001077,GO:0001078,GO:0050853,GO:0033173,GO:0016477,GO:0006974,GO:0001816,GO:0038095,GO:0014904,GO:0030890,GO:1901741,GO:0045893,GO:0045589,GO:0006355,GO:0042493	cytoplasm|cytosol|intracellular ribonucleoprotein complex|nuclear chromatin|nuclear transcription factor complex|nucleoplasm|nucleus|chromatin binding|DNA binding|DNA binding transcription factor activity|RNA polymerase II proximal promoter sequence-specific DNA binding|transcription factor binding|transcriptional activator activity, RNA polymerase II proximal promoter sequence-specific DNA bindi…	ko04310,ko04370,ko04022,ko04218,ko04650,ko04660,ko04658,ko04659,ko04662,ko04921,ko04360,ko04380,ko05166,ko05161,ko05167	Wnt signaling pathway|VEGF signaling pathway|cGMP - PKG signaling pathway|Cellular senescence|Natural killer cell mediated cytotoxicity|T cell receptor signaling pathway|Th1 and Th2 cell differentiation|Th17 cell differentiation|B cell receptor signaling pathway|Oxytocin signaling pathway|Axon guidance|Osteoclast differentiation|HTLV-I infection|Hepatitis B|Kaposi's sarcoma-associated herpesvirus…
circRNA_03720|Chr8:30088865_30098079_+	11.1473	4.55078	17.7439	3.89908	1.96314	0.0160716	0.936347	Up	0.0723049	0.0623307	0	0.216224	0.156038	0.175308	Chr8	+	30088865	30098079	9215	309	sense-overlapping	NM_001076104.2	Chr8:30010801_30156052_+	NFIB	GeneID:535814,Genbank:NM_001081534.1,BGD:BT27990	nuclear factor I/B	GO:0044300,GO:0005634,GO:0003677,GO:0000981,GO:0021960,GO:0002062,GO:0060486,GO:0071679,GO:0006260,GO:0010001,GO:0061141,GO:2000795,GO:2000791,GO:0000122,GO:0045944,GO:0021740,GO:0006351,GO:0060509,GO:0060510	cerebellar mossy fiber|nucleus|DNA binding|RNA polymerase II transcription factor activity, sequence-specific DNA binding|anterior commissure morphogenesis|chondrocyte differentiation|Clara cell differentiation|commissural neuron axon guidance|DNA replication|glial cell differentiation|lung ciliated cell differentiation|negative regulation of epithelial cell proliferation involved in lung morphog…
circRNA_09946|Chr27:27678855_27700723_+	3.26361	0	6.52722	Inf	Inf	0.00941127	0.936347	Up	0	0	0	0.051482	0.0832201	0.0721856	Chr27	+	27678855	27700723	21869	402	sense-overlapping	XM_010820316.1	Chr27:26715811_27850215_+	NRG1	GeneID:281361,Genbank:XM_005226082.2,BGD:BT25699	neuregulin 1, transcript variant X13	GO:0016324,GO:0030673,GO:0044297,GO:0005737,GO:0030425,GO:0009897,GO:0005576,GO:0005615,GO:0005887,GO:0016020,GO:0031594,GO:0005654,GO:0045499,GO:0005125,GO:0005176,GO:0043125,GO:0008083,GO:0005178,GO:0046934,GO:0030296,GO:0004713,GO:0005088,GO:0005102,GO:0030971,GO:0003712,GO:0030297,GO:0000187,GO:0032148,GO:0007171,GO:0008366,GO:0003161,GO:0055007,GO:0060379,GO:0007154,GO:0000902,GO:0008283,GO:…	apical plasma membrane|axolemma|cell body|cytoplasm|dendrite|external side of plasma membrane|extracellular region|extracellular space|integral component of plasma membrane|membrane|neuromuscular junction|nucleoplasm|chemorepellent activity|cytokine activity|ErbB-2 class receptor binding|ErbB-3 class receptor binding|growth factor activity|integrin binding|phosphatidylinositol-4,5-bisphosphate 3-…	ko04012,ko01521	ErbB signaling pathway|EGFR tyrosine kinase inhibitor resistance
circRNA_08299|Chr20:28395695_28399500_-	6.20764	2.16551	10.2498	4.7332	2.24281	0.0363151	0.936347	Up	0	0.0623307	0	0.0720747	0.0832201	0.164996	Chr20	-	28395695	28399500	3806	334	sense-overlapping	XM_005221534.2	Chr20:28311299_28506977_-	PARP8	GeneID:511595,Genbank:XM_005221535.2,BGD:BT16698	poly (ADP-ribose) polymerase family, member 8, transcript variant X1	GO:0005622,GO:0003950	intracellular|NAD+ ADP-ribosyltransferase activity
circRNA_09753|Chr26:31729298_31740882_+	14.3467	7.49862	21.1948	2.82649	1.49901	0.0294455	0.936347	Up	0.0413171	0.176604	0	0.185335	0.29127	0.195932	Chr26	+	31729298	31740882	11585	1306	sense-overlapping	NM_001083647.1	Chr26:31718068_31744683_+	PDCD4	GeneID:525419,Genbank:XM_005225743.2,BGD:BT21749	programmed cell death 4 (neoplastic transformation inhibitor)	GO:0005737,GO:0005829,GO:0005634,GO:0003723,GO:0006915,GO:0030509,GO:0007569,GO:0071222,GO:0060940,GO:0043066,GO:1900016,GO:0043508,GO:1904761,GO:0045892,GO:1905064,GO:2000353,GO:0050729,GO:1901224,GO:0034393,GO:0051246	cytoplasm|cytosol|nucleus|RNA binding|apoptotic process|BMP signaling pathway|cell aging|cellular response to lipopolysaccharide|epithelial to mesenchymal transition involved in cardiac fibroblast development|negative regulation of apoptotic process|negative regulation of cytokine production involved in inflammatory response|negative regulation of JUN kinase activity|negative regulation of myofib…	ko05206,ko05205	MicroRNAs in cancer|Proteoglycans in cancer
circRNA_06470|Chr14:31806974_31807859_-	37.4574	22.1065	52.8084	2.38882	1.2563	0.0383667	0.936347	Up	0.154939	0.238934	0.345152	0.586894	0.540931	0.515612	Chr14	-	31806974	31807859	886	178	sense-overlapping	XM_005215497.2	Chr14:31801395_31857915_-	PDE7A	GeneID:100849042,Genbank:XM_003586888.3	phosphodiesterase 7A, transcript variant X2	GO:0004115,GO:0046872,GO:0006198,GO:0007165	3',5'-cyclic-AMP phosphodiesterase activity|metal ion binding|cAMP catabolic process|signal transduction	ko00230,ko05032	Purine metabolism|Morphine addiction
circRNA_07134|Chr16:46417074_46426726_-	3.11467	0	6.22933	Inf	Inf	0.0122669	0.936347	Up	0	0	0	0.051482	0.0728176	0.0721856	Chr16	-	46417074	46426726	9653	348	sense-overlapping	XM_010813306.1	Chr16:46382415_46451050_-	PER3	GeneID:100295833,Genbank:XM_005217010.2	period circadian clock 3	GO:0005737,GO:0005634,GO:0019900,GO:0031625,GO:0032922,GO:0000122,GO:0050821,GO:0045187,GO:0006351	cytoplasm|nucleus|kinase binding|ubiquitin protein ligase binding|circadian regulation of gene expression|negative regulation of transcription from RNA polymerase II promoter|protein stabilization|regulation of circadian sleep/wake cycle, sleep|transcription, DNA-templated	ko04710,ko04713,ko05168	Circadian rhythm|Circadian entrainment|Herpes simplex infection
circRNA_09774|Chr26:34517675_34518120_+	5.07595	1.44367	8.70823	6.032	2.59264	0.0382741	0.936347	Up	0	0.0415538	0	0.102964	0.0728176	0.0928101	Chr26	+	34517675	34518120	446	446	sense-overlapping	NM_001206558.1	Chr26:34501796_34518069_+	PLEKHS1	GeneID:526279,Genbank:XM_002698509.3	pleckstrin homology domain containing, family S member 1
circRNA_01867|Chr4:49906257_49907548_-	2.76203	0	5.52406	Inf	Inf	0.024343	0.936347	Up	0	0	0	0.0926675	0.020805	0.0515612	Chr4	-	49906257	49907548	1292	1165	sense-overlapping	XM_005205444.2	Chr4:49866236_49916591_-	PNPLA8	GeneID:535496,Genbank:XM_005205445.1,BGD:BT20351	patatin-like phospholipase domain containing 8, transcript variant X1	GO:0005789,GO:0000139,GO:0016021,GO:0005622,GO:0016020,GO:0048471,GO:0005778,GO:0005777,GO:0005524,GO:0047499,GO:0004622,GO:0004623,GO:0019369,GO:0050482,GO:0008219,GO:0006631,GO:0043651,GO:0036151,GO:0034638,GO:0036152,GO:0046338,GO:0001516	endoplasmic reticulum membrane|Golgi membrane|integral component of membrane|intracellular|membrane|perinuclear region of cytoplasm|peroxisomal membrane|peroxisome|ATP binding|calcium-independent phospholipase A2 activity|lysophospholipase activity|phospholipase A2 activity|arachidonic acid metabolic process|arachidonic acid secretion|cell death|fatty acid metabolic process|linoleic acid metaboli…
circRNA_06323|Chr13:71791026_71819384_-	23.7768	2.38527	45.1683	18.9363	4.24309	0.0444245	0.936347	Up	0.0723049	0	0	0.88549	0	0.433114	Chr13	-	71791026	71819384	28359	407	sense-overlapping	XM_002692322.3	Chr13:71390499_72316034_-	PTPRT	GeneID:524059,Genbank:XM_010811723.1	protein tyrosine phosphatase, receptor type, T, transcript variant X3	GO:0009986,GO:0016021,GO:0005886,GO:0051393,GO:0045294,GO:0008013,GO:0045296,GO:0070097,GO:0045295,GO:0004725,GO:0016790,GO:0007156,GO:0006470,GO:0007169	cell surface|integral component of membrane|plasma membrane|alpha-actinin binding|alpha-catenin binding|beta-catenin binding|cadherin binding|delta-catenin binding|gamma-catenin binding|protein tyrosine phosphatase activity|thiolester hydrolase activity|homophilic cell adhesion via plasma membrane adhesion molecules|protein dephosphorylation|transmembrane receptor protein tyrosine kinase signalin…
circRNA_02319|Chr5:43898064_43899998_-	2.36713	0	4.73426	Inf	Inf	0.0456151	0.936347	Up	0	0	0	0.0617783	0.0312075	0.0515612	Chr5	-	43898064	43899998	1935	473	sense-overlapping	XM_005206459.2	Chr5:43887151_43926423_-	RAB3IP	GeneID:533284,Genbank:XM_005206455.2,BGD:BT28326	RAB3A interacting protein, transcript variant X7	GO:0005813,GO:0036064,GO:0005856,GO:0005829,GO:0030027,GO:0005634,GO:0042802,GO:0017112,GO:0097711,GO:0060271,GO:0006893,GO:0033365,GO:0006612	centrosome|ciliary basal body|cytoskeleton|cytosol|lamellipodium|nucleus|identical protein binding|Rab guanyl-nucleotide exchange factor activity|ciliary basal body-plasma membrane docking|cilium assembly|Golgi to plasma membrane transport|protein localization to organelle|protein targeting to membrane
circRNA_10458|ChrX:69538970_69572793_+	3.74478	0	7.48956	Inf	Inf	0.0072263	0.936347	Up	0	0	0	0.0205928	0.16644	0.0618734	ChrX	+	69538970	69572793	33824	420	sense-overlapping	XM_005227921.2	ChrX:69496893_69694036_+	RPS6KA6	GeneID:100299811,Genbank:XM_010821801.1	ribosomal protein S6 kinase, 90kDa, polypeptide 6, transcript variant X7	GO:0005737,GO:0005829,GO:0001650,GO:0005739,GO:0005730,GO:0005654,GO:0005634,GO:0005524,GO:0016301,GO:0000287,GO:0004672,GO:0004674,GO:0007417,GO:0006978,GO:0045992,GO:0070373,GO:2000381,GO:0007165	cytoplasm|cytosol|fibrillar center|mitochondrion|nucleolus|nucleoplasm|nucleus|ATP binding|kinase activity|magnesium ion binding|protein kinase activity|protein serine/threonine kinase activity|central nervous system development|DNA damage response, signal transduction by p53 class mediator resulting in transcription of p21 class mediator|negative regulation of embryonic development|negative regu…	ko04010,ko04150,ko04114,ko04914,ko04720,ko04722,ko04714,ko04931	MAPK signaling pathway|mTOR signaling pathway|Oocyte meiosis|Progesterone-mediated oocyte maturation|Long-term potentiation|Neurotrophin signaling pathway|Thermogenesis|Insulin resistance
circRNA_01335|Chr3:43157450_43162411_-	2.78162	0	5.56324	Inf	Inf	0.0211183	0.936347	Up	0	0	0	0.051482	0.0728176	0.0515612	Chr3	-	43157450	43162411	4962	303	sense-overlapping	XM_005204099.2	Chr3:43156839_43185301_-	RTCA	GeneID:614777,Genbank:XM_002686168.3	RNA 3'-terminal phosphate cyclase, transcript variant X1	GO:0005654,GO:0005634,GO:0005524,GO:0003723,GO:0003963,GO:0006396	nucleoplasm|nucleus|ATP binding|RNA binding|RNA-3'-phosphate cyclase activity|RNA processing
circRNA_10337|Chr29:48499433_48506119_-	8.36804	2.84701	13.8891	4.87847	2.28643	0.0126434	0.936347	Up	0.0206585	0.0623307	0	0.0823711	0.197648	0.164996	Chr29	-	48499433	48506119	6687	284	sense-overlapping	XM_010821273.1	Chr29:48213867_48695986_-	SHANK2	GeneID:618649,Genbank:XM_005227382.2,BGD:BT28735	SH3 and multiple ankyrin repeat domains 2, transcript variant X1	GO:0016324,GO:0031526,GO:0030054,GO:0060170,GO:0005829,GO:0043197,GO:0030426,GO:0043005,GO:0043025,GO:0001917,GO:0001750,GO:0005886,GO:0014069,GO:0045211,GO:0030160,GO:0035255,GO:0017124,GO:0030534,GO:0007612,GO:0060292,GO:0060291,GO:0035176,GO:0007416,GO:0071625	apical plasma membrane|brush border membrane|cell junction|ciliary membrane|cytosol|dendritic spine|growth cone|neuron projection|neuronal cell body|photoreceptor inner segment|photoreceptor outer segment|plasma membrane|postsynaptic density|postsynaptic membrane|GKAP/Homer scaffold activity|ionotropic glutamate receptor binding|SH3 domain binding|adult behavior|learning|long term synaptic depres…	ko04724	Glutamatergic synapse
circRNA_10338|Chr29:48499433_48517277_-	5.02103	0	10.0421	Inf	Inf	0.00821792	0.936347	Up	0	0	0	0.133853	0	0.164996	Chr29	-	48499433	48517277	17845	600	sense-overlapping	XM_010821273.1	Chr29:48213867_48695986_-	SHANK2	GeneID:618649,Genbank:XM_005227382.2,BGD:BT28735	SH3 and multiple ankyrin repeat domains 2, transcript variant X1	GO:0016324,GO:0031526,GO:0030054,GO:0060170,GO:0005829,GO:0043197,GO:0030426,GO:0043005,GO:0043025,GO:0001917,GO:0001750,GO:0005886,GO:0014069,GO:0045211,GO:0030160,GO:0035255,GO:0017124,GO:0030534,GO:0007612,GO:0060292,GO:0060291,GO:0035176,GO:0007416,GO:0071625	apical plasma membrane|brush border membrane|cell junction|ciliary membrane|cytosol|dendritic spine|growth cone|neuron projection|neuronal cell body|photoreceptor inner segment|photoreceptor outer segment|plasma membrane|postsynaptic density|postsynaptic membrane|GKAP/Homer scaffold activity|ionotropic glutamate receptor binding|SH3 domain binding|adult behavior|learning|long term synaptic depres…	ko04724	Glutamatergic synapse
circRNA_02240|Chr5:28908102_28909127_+	24.8447	14.2159	35.4735	2.49535	1.31924	0.0274216	0.936347	Up	0.206585	0.19738	0.021572	0.360374	0.353685	0.391865	Chr5	+	28908102	28909127	1026	344	sense-overlapping	XM_005206306.2	Chr5:28885412_28922558_+	SLC11A2	GeneID:516929,Genbank:NM_001192458.1,BGD:BT19191	solute carrier family 11 (proton-coupled divalent metal ion transporter), member 2, transcript variant X2	GO:0045177,GO:0016324,GO:0045178,GO:0031526,GO:0009986,GO:0005737,GO:0031410,GO:0005769,GO:1903561,GO:0005887,GO:0005770,GO:0031902,GO:0005765,GO:0005764,GO:0016020,GO:0005741,GO:0005739,GO:0005634,GO:0070826,GO:0048471,GO:0005886,GO:0055037,GO:0005802,GO:0005773,GO:0046870,GO:0015086,GO:0015087,GO:0005375,GO:0015093,GO:0022890,GO:0005381,GO:0015094,GO:0005384,GO:0015099,GO:0015295,GO:0046915,GO:…	apical part of cell|apical plasma membrane|basal part of cell|brush border membrane|cell surface|cytoplasm|cytoplasmic vesicle|early endosome|extracellular vesicle|integral component of plasma membrane|late endosome|late endosome membrane|lysosomal membrane|lysosome|membrane|mitochondrial outer membrane|mitochondrion|nucleus|paraferritin complex|perinuclear region of cytoplasm|plasma membrane|rec…	ko04142,ko04216,ko04978	Lysosome|Ferroptosis|Mineral absorption
circRNA_10361|ChrX:1149845_1158011_-	5.26854	0.721836	9.81525	13.5976	3.76528	0.00520872	0.936347	Up	0	0.0207769	0	0.0308892	0.176843	0.113435	ChrX	-	1149845	1158011	8167	8167	sense-overlapping	XM_010821312.1	ChrX:732970_1166419_-	SLC6A14	GeneID:511661,Genbank:NM_001098461.1,BGD:BT24819	solute carrier family 6 (amino acid transporter), member 14, transcript variant X1	GO:0031526,GO:0070062,GO:0016021,GO:0005887,GO:0005886,GO:0031982,GO:0015171,GO:0005328,GO:0005215,GO:0006865,GO:0006520,GO:0009636,GO:0006810	brush border membrane|extracellular exosome|integral component of membrane|integral component of plasma membrane|plasma membrane|vesicle|amino acid transmembrane transporter activity|neurotransmitter:sodium symporter activity|transporter activity|amino acid transport|cellular amino acid metabolic process|response to toxic substance|transport
circRNA_06508|Chr14:35655497_35663102_-	2.91097	0	5.82194	Inf	Inf	0.0188673	0.936347	Up	0	0	0	0.0926675	0.0312075	0.0515612	Chr14	-	35655497	35663102	7606	351	sense-overlapping	XM_010812085.1	Chr14:35576937_35727336_-	SLCO5A1	GeneID:535166,Genbank:XM_010812113.1	solute carrier organic anion transporter family, member 5A1, transcript variant X1	GO:0005887,GO:0015347,GO:0043252	integral component of plasma membrane|sodium-independent organic anion transmembrane transporter activity|sodium-independent organic anion transport
circRNA_06794|Chr15:32725935_32727280_+	2.53648	0	5.07296	Inf	Inf	0.0343559	0.936347	Up	0	0	0	0.051482	0.020805	0.0824978	Chr15	+	32725935	32727280	1346	291	sense-overlapping	NM_001192757.1	Chr15:32584734_32755339_+	SORL1	GeneID:525154,Genbank:XM_005215971.2,BGD:BT25486	sortilin-related receptor, L(DLR class) A repeats containing	GO:0005769,GO:0005783,GO:0005768,GO:0010008,GO:0070062,GO:0005615,GO:0005794,GO:0031985,GO:0000139,GO:0005887,GO:0034362,GO:0016020,GO:0005641,GO:0055037,GO:0005802,GO:0030306,GO:0001540,GO:0030169,GO:0005041,GO:0004888,GO:0044267,GO:0008203,GO:0006869,GO:1902430,GO:1902960,GO:0043407,GO:1902963,GO:1902997,GO:0050768,GO:1901215,GO:0032091,GO:0032460,GO:1902948,GO:1902771,GO:1902955,GO:2001137,GO:…	early endosome|endoplasmic reticulum|endosome|endosome membrane|extracellular exosome|extracellular space|Golgi apparatus|Golgi cisterna|Golgi membrane|integral component of plasma membrane|low-density lipoprotein particle|membrane|nuclear envelope lumen|recycling endosome|trans-Golgi network|ADP-ribosylation factor binding|amyloid-beta binding|low-density lipoprotein particle binding|low-density…
circRNA_00088|Chr1:42678671_42707212_+	14.9883	7.37763	22.5989	3.06317	1.61503	0.0222003	0.936347	Up	0.103293	0.114273	0	0.216224	0.197648	0.288742	Chr1	+	42678671	42707212	28542	588	sense-overlapping	XM_005201200.2	Chr1:42654491_42737592_+	ST3GAL6	GeneID:100848540,Genbank:XM_010801023.1	ST3 beta-galactoside alpha-2,3-sialyltransferase 6, transcript variant X8	GO:0000139,GO:0016021,GO:0052798,GO:0006464,GO:0071354,GO:0006664,GO:0009311,GO:0018279	Golgi membrane|integral component of membrane|beta-galactoside alpha-2,3-sialyltransferase activity|cellular protein modification process|cellular response to interleukin-6|glycolipid metabolic process|oligosaccharide metabolic process|protein N-linked glycosylation via asparagine	ko00601	Glycosphingolipid biosynthesis - lacto and neolacto series
circRNA_08984|Chr23:7083607_7105859_-	7.671	2.52643	12.8156	5.07261	2.34273	0.0152365	0.936347	Up	0	0.0727191	0	0.123557	0.156038	0.123747	Chr23	-	7083607	7105859	22253	20299	sense-overlapping	NM_174222.2	Chr23:7079668_7086845_-	TAP2	GeneID:282493,Genbank:NM_001013600.1	transporter 2, ATP-binding cassette, sub-family B (MDR/TAP)	GO:0005783,GO:0030176,GO:0016021,GO:0016020,GO:0016607,GO:0042825,GO:0005524,GO:0023029,GO:0015433,GO:0046978,GO:0046980,GO:0002250,GO:0019885,GO:0002485,GO:0002489,GO:0002481,GO:0046967,GO:0046968,GO:0001916,GO:0015031,GO:0002237	endoplasmic reticulum|integral component of endoplasmic reticulum membrane|integral component of membrane|membrane|nuclear speck|TAP complex|ATP binding|MHC class Ib protein binding|peptide antigen-transporting ATPase activity|TAP1 binding|tapasin binding|adaptive immune response|antigen processing and presentation of endogenous peptide antigen via MHC class I|antigen processing and presentation …	ko02010,ko04145,ko04612,ko05340,ko05168	ABC transporters|Phagosome|Antigen processing and presentation|Primary immunodeficiency|Herpes simplex infection
circRNA_02640|Chr5:118108657_118112968_+	2.64743	0	5.29486	Inf	Inf	0.02717	0.936347	Up	0	0	0	0.0617783	0.0624151	0.0412489	Chr5	+	118108657	118112968	4312	569	sense-overlapping	XM_005207532.2	Chr5:118086399_118282130_+	TBC1D22A	GeneID:100336737,Genbank:XM_010805848.1	TBC1 domain family, member 22A, transcript variant X1	GO:0012505,GO:0005622,GO:0071889,GO:0005096,GO:0042803,GO:0017137,GO:0090630,GO:0006886,GO:0031338	endomembrane system|intracellular|14-3-3 protein binding|GTPase activator activity|protein homodimerization activity|Rab GTPase binding|activation of GTPase activity|intracellular protein transport|regulation of vesicle fusion
circRNA_07323|Chr17:4345325_4348626_-	5.2924	1.44367	9.14112	6.33185	2.66263	0.0313446	0.936347	Up	0	0.0415538	0	0.11326	0.0520126	0.113435	Chr17	-	4345325	4348626	3302	1057	sense-overlapping	XM_010813662.1	Chr17:4308227_4374038_-	TRIM2	GeneID:538617,Genbank:XM_010813661.1,BGD:BT15420	tripartite motif containing 2, transcript variant X6	GO:0005737,GO:0004842,GO:0008270,GO:0043523	cytoplasm|ubiquitin-protein transferase activity|zinc ion binding|regulation of neuron apoptotic process
circRNA_01057|Chr2:118712720_118729424_-	49.8662	31.3583	68.374	2.18041	1.1246	0.0395478	0.936347	Up	0.309878	0.436315	0.237292	0.648673	0.717773	0.773417	Chr2	-	118712720	118729424	16705	989	sense-overlapping	XM_010802418.1	Chr2:118618754_118768348_-	TRIP12	GeneID:514387,Genbank:XM_010802409.1,BGD:BT11970	thyroid hormone receptor interactor 12, transcript variant X9	GO:0005737,GO:0016607,GO:0005654,GO:0046966,GO:0061630,GO:0004842,GO:0006974,GO:0006281,GO:2000780,GO:1901315,GO:0042787,GO:0045995	cytoplasm|nuclear speck|nucleoplasm|thyroid hormone receptor binding|ubiquitin protein ligase activity|ubiquitin-protein transferase activity|cellular response to DNA damage stimulus|DNA repair|negative regulation of double-strand break repair|negative regulation of histone H2A K63-linked ubiquitination|protein ubiquitination involved in ubiquitin-dependent protein catabolic process|regulation of…	ko04120	Ubiquitin mediated proteolysis
circRNA_10438|ChrX:54767098_54769827_-	2.35721	0	4.71442	Inf	Inf	0.0409556	0.936347	Up	0	0	0	0	0.0832201	0.0721856	ChrX	-	54767098	54769827	2730	726	sense-overlapping	XM_005227819.2	ChrX:54752345_54835311_-	TRMT2B	GeneID:521681,Genbank:NM_001191340.1	tRNA methyltransferase 2 homolog B (S. cerevisiae), transcript variant X3	GO:0005739,GO:0030697	mitochondrion|S-adenosylmethionine-dependent tRNA (m5U54) methyltransferase activity
circRNA_06537|Chr14:50844057_50880806_+	17.9505	5.01252	30.8885	6.16226	2.62346	0.000283299	0.363513	Up	0.0206585	0.124661	0	0.380966	0.24966	0.319679	Chr14	+	50844057	50880806	36750	2819	sense-overlapping	XM_010812143.1	Chr14:50841174_51070252_+	TRPS1	GeneID:537652,Genbank:XM_010812145.1,BGD:BT22283	trichorhinophalangeal syndrome I, transcript variant X1	GO:0000790,GO:0005654,GO:0005634,GO:0043234,GO:0005667,GO:0003682,GO:0003700,GO:0019904,GO:0000977,GO:0001085,GO:0001228,GO:0001227,GO:0008270,GO:0030154,GO:0000122,GO:0006607,GO:0051291,GO:0032330,GO:0001501,GO:0006366	nuclear chromatin|nucleoplasm|nucleus|protein complex|transcription factor complex|chromatin binding|DNA binding transcription factor activity|protein domain specific binding|RNA polymerase II regulatory region sequence-specific DNA binding|RNA polymerase II transcription factor binding|transcriptional activator activity, RNA polymerase II transcription regulatory region sequence-specific DNA bin…
circRNA_06539|Chr14:50847547_50880806_+	12.6223	5.99445	19.2502	3.21134	1.68318	0.0251408	0.936347	Up	0.0723049	0.103884	0	0.185335	0.176843	0.237181	Chr14	+	50847547	50880806	33260	2660	sense-overlapping	XM_010812145.1	Chr14:50791816_51070252_+	TRPS1	GeneID:781434,Genbank:XM_002692765.3	trichorhinophalangeal syndrome I, transcript variant X3	GO:0000790,GO:0005654,GO:0005634,GO:0043234,GO:0005667,GO:0003682,GO:0003700,GO:0019904,GO:0000977,GO:0001085,GO:0001228,GO:0001227,GO:0008270,GO:0030154,GO:0000122,GO:0006607,GO:0051291,GO:0032330,GO:0001501,GO:0006366	nuclear chromatin|nucleoplasm|nucleus|protein complex|transcription factor complex|chromatin binding|DNA binding transcription factor activity|protein domain specific binding|RNA polymerase II regulatory region sequence-specific DNA binding|RNA polymerase II transcription factor binding|transcriptional activator activity, RNA polymerase II transcription regulatory region sequence-specific DNA bin…
circRNA_06540|Chr14:50862117_50880806_+	43.8731	15.3178	72.4285	4.72838	2.24135	9.45564e-05	0.169861	Up	0.103293	0.342819	0	0.803118	0.634553	0.804354	Chr14	+	50862117	50880806	18690	1731	sense-overlapping	XM_010812145.1	Chr14:50791816_51070252_+	TRPS1	GeneID:781434,Genbank:XM_002692765.3	trichorhinophalangeal syndrome I, transcript variant X3	GO:0000790,GO:0005654,GO:0005634,GO:0043234,GO:0005667,GO:0003682,GO:0003700,GO:0019904,GO:0000977,GO:0001085,GO:0001228,GO:0001227,GO:0008270,GO:0030154,GO:0000122,GO:0006607,GO:0051291,GO:0032330,GO:0001501,GO:0006366	nuclear chromatin|nucleoplasm|nucleus|protein complex|transcription factor complex|chromatin binding|DNA binding transcription factor activity|protein domain specific binding|RNA polymerase II regulatory region sequence-specific DNA binding|RNA polymerase II transcription factor binding|transcriptional activator activity, RNA polymerase II transcription regulatory region sequence-specific DNA bin…
circRNA_09011|Chr23:16296416_16298502_+	2.35237	0	4.70475	Inf	Inf	0.0462538	0.936347	Up	0	0	0	0.051482	0.0312075	0.0618734	Chr23	+	16296416	16298502	2087	193	sense-overlapping	XM_010818199.1	Chr23:16263938_16372015_+	UBR2	GeneID:504797,Genbank:XM_010818256.1	ubiquitin protein ligase E3 component n-recognin 2, transcript variant X2	GO:0000785,GO:0005737,GO:0005829,GO:0005634,GO:0000151,GO:0070728,GO:0061630,GO:0004842,GO:0008270,GO:0071233,GO:0006342,GO:0033522,GO:0007141,GO:0007140,GO:0032007,GO:0010529,GO:0000209,GO:0007131,GO:0007283,GO:0071596	chromatin|cytoplasm|cytosol|nucleus|ubiquitin ligase complex|leucine binding|ubiquitin protein ligase activity|ubiquitin-protein transferase activity|zinc ion binding|cellular response to leucine|chromatin silencing|histone H2A ubiquitination|male meiosis I|male meiotic nuclear division|negative regulation of TOR signaling|negative regulation of transposition|protein polyubiquitination|reciprocal…
circRNA_09768|Chr26:33333981_33345393_+	2.34955	0	4.6991	Inf	Inf	0.0463787	0.936347	Up	0	0	0	0.0617783	0.0416101	0.0412489	Chr26	+	33333981	33345393	11413	184	sense-overlapping	XM_010820051.1	Chr26:33253914_33505009_+	VTI1A	GeneID:780850,Genbank:XM_005225761.2,BGD:BT14252	vesicle transport through interaction with t-SNAREs 1A, transcript variant X7	GO:0005776,GO:0030054,GO:0030136,GO:0030665,GO:0005829,GO:0005789,GO:0005768,GO:0012507,GO:0005794,GO:0000139,GO:0016021,GO:0031902,GO:0044306,GO:0043025,GO:0048471,GO:0031201,GO:0008021,GO:0030672,GO:0043195,GO:0005484,GO:0000149,GO:0006914,GO:0006888,GO:0090161,GO:0006896,GO:0006891,GO:0006623,GO:0042147,GO:0048280,GO:0050882	autophagosome|cell junction|clathrin-coated vesicle|clathrin-coated vesicle membrane|cytosol|endoplasmic reticulum membrane|endosome|ER to Golgi transport vesicle membrane|Golgi apparatus|Golgi membrane|integral component of membrane|late endosome membrane|neuron projection terminus|neuronal cell body|perinuclear region of cytoplasm|SNARE complex|synaptic vesicle|synaptic vesicle membrane|termina…	ko04130,ko04138	SNARE interactions in vesicular transport|Autophagy - yeast
circRNA_01200|Chr3:14959924_15010228_+	7.32319	2.88735	11.759	4.07261	2.02596	0.0376061	0.936347	Up	0	0.0831076	0	0.133853	0.0832201	0.144371	Chr3	+	14959924	15010228	50305	25138	sense-overlapping	XM_010802956.1	Chr3:14948086_14987668_+	YY1AP1	GeneID:618177,Genbank:XM_010802937.1,BGD:BT18149	YY1 associated protein 1	GO:0005634,GO:0003677,GO:0003714,GO:0030183,GO:0045892,GO:0006351	nucleus|DNA binding|transcription corepressor activity|B cell differentiation|negative regulation of transcription, DNA-templated|transcription, DNA-templated
circRNA_03486|Chr7:82875266_82878277_+	3.63892	0	7.27784	Inf	Inf	0.0061374	0.936347	Up	0	0	0	0.123557	0.020805	0.0721856	Chr7	+	82875266	82878277	3012	2382	sense-overlapping	XM_005209707.2	Chr7:82859000_82910742_+	ZFYVE16	GeneID:506305,Genbank:NM_001105338.2,BGD:BT28430	zinc finger, FYVE domain containing 16, transcript variant X2	GO:0005829,GO:0005769,GO:0031901,GO:0043231,GO:0005545,GO:0046872,GO:0005547,GO:0008565,GO:0030509,GO:0016197,GO:0006622,GO:0030100,GO:0007165,GO:0016050	cytosol|early endosome|early endosome membrane|intracellular membrane-bounded organelle|1-phosphatidylinositol binding|metal ion binding|phosphatidylinositol-3,4,5-trisphosphate binding|protein transporter activity|BMP signaling pathway|endosomal transport|protein targeting to lysosome|regulation of endocytosis|signal transduction|vesicle organization	ko04350,ko04144	TGF-beta signaling pathway|Endocytosis
circRNA_10069|Chr28:13225652_13239268_+	12.8326	6.63562	19.0296	2.86779	1.51994	0.0417563	0.936347	Up	0.113622	0.0831076	0	0.236817	0.187245	0.164996	Chr28	+	13225652	13239268	13617	265	sense-overlapping	NM_001191482.1	Chr28:13223728_13246447_+	ZNF248	GeneID:100138479,Genbank:XM_010820469.1	zinc finger protein 248	GO:0005634,GO:0003677,GO:0046872,GO:0006355,GO:0006351	nucleus|DNA binding|metal ion binding|regulation of transcription, DNA-templated|transcription, DNA-templated
circRNA_00288|Chr1:81097411_81107139_+	2.28205	0	4.56409	Inf	Inf	0.0495169	0.936347	Up	0	0	0	0.051482	0.0728176	0.0206245
circRNA_00772|Chr2:28118095_28161032_+	28.0167	15.9792	40.0542	2.50665	1.32576	0.018684	0.936347	Up	0.134281	0.33243	0	0.411856	0.520126	0.329991	Chr2	+	28118095	28161032	42938	42938	intergenic
circRNA_01510|Chr3:86555447_86578702_-	15.2087	6.05495	24.3624	4.02355	2.00847	0.00499007	0.936347	Up	0.0413171	0.13505	0	0.195631	0.24966	0.319679
circRNA_02011|Chr4:95463728_95563133_-	10.6297	4.89153	16.368	3.34619	1.74252	0.0299534	0.936347	Up	0.0826342	0.0623307	0	0.133853	0.197648	0.18562	Chr4	-	95463728	95563133	99406	99406	intergenic
circRNA_02144|Chr5:5530382_5543576_-	3.37739	0	6.75478	Inf	Inf	0.0074555	0.936347	Up	0	0	0	0.051482	0.114428	0.0515612	Chr5	-	5530382	5543576	13195	13195	intergenic
circRNA_03459|Chr7:64773672_64784975_+	4.61884	0.721836	8.51584	11.7975	3.56041	0.0157156	0.936347	Up	0	0.0207769	0	0.102964	0.0312075	0.123747	Chr7	+	64773672	64784975	11304	11304	intergenic
circRNA_03612|Chr8:1940787_1942131_+	8.62786	1.02226	16.2335	15.88	3.98914	0.012879	0.936347	Up	0.0309878	0	0	0.288299	0.0728176	0.123747	Chr8	+	1940787	1942131	1345	1345	intergenic
circRNA_04010|Chr8:92899583_92910622_-	42.738	26.6578	58.8182	2.20641	1.1417	0.0414862	0.936347	Up	0.268561	0.33243	0.248078	0.556005	0.707371	0.587797	Chr8	-	92899583	92910622	11040	11040	intergenic
circRNA_06368|Chr13:81291318_81293184_-	11.8905	4.23019	19.5509	4.62175	2.20844	0.0213786	0.936347	Up	0.0516464	0.0727191	0	0.0823711	0.197648	0.340304	Chr13	-	81291318	81293184	1867	1867	intergenic
circRNA_09534|Chr25:14501747_14504581_+	4.71528	8.53691	0.893653	0.104681	-3.25593	0.0242594	0.936347	Down	0.0723049	0.0519422	0.172576	0	0.0312075	0	Chr25	+	14501747	14504581	2835	571	sense-overlapping	NM_174223.1	Chr25:14469281_14570639_+	ABCC1	GeneID:782821,Genbank:NM_001101286.1	ATP-binding cassette, sub-family C (CFTR/MRP), member 1	GO:0016323,GO:0005887,GO:0005524,GO:0015431,GO:0034634,GO:0008559,GO:0006855,GO:0034775,GO:0042908	basolateral plasma membrane|integral component of plasma membrane|ATP binding|glutathione S-conjugate-exporting ATPase activity|glutathione transmembrane transporter activity|xenobiotic transmembrane transporting ATPase activity|drug transmembrane transport|glutathione transmembrane transport|xenobiotic transport	ko02010,ko04071,ko04977,ko05206,ko01523	ABC transporters|Sphingolipid signaling pathway|Vitamin digestion and absorption|MicroRNAs in cancer|Antifolate resistance
circRNA_03055|Chr6:89172332_89186738_-	2.7966	5.5932	0	0	#NAME?	0.0256562	0.936347	Down	0.0929635	0.0727191	0	0	0	0	Chr6	-	89172332	89186738	14407	668	sense-overlapping	NM_001192797.1	Chr6:89162542_89460195_-	ADAMTS3	GeneID:530560,Genbank:XM_002688346.3,BGD:BT15191	ADAM metallopeptidase with thrombospondin type 1 motif, 3	GO:0070062,GO:0005576,GO:0005615,GO:0005578,GO:0004175,GO:0008201,GO:0004222,GO:0008270,GO:0032964,GO:0030574,GO:0030199,GO:1900748,GO:0016485,GO:0097435,GO:0010573	extracellular exosome|extracellular region|extracellular space|proteinaceous extracellular matrix|endopeptidase activity|heparin binding|metalloendopeptidase activity|zinc ion binding|collagen biosynthetic process|collagen catabolic process|collagen fibril organization|positive regulation of vascular endothelial growth factor signaling pathway|protein processing|supramolecular fiber organization|…
circRNA_03781|Chr8:45899681_45907668_-	2.68265	5.3653	0	0	#NAME?	0.0228564	0.936347	Down	0.0309878	0.0311653	0.129432	0	0	0	Chr8	-	45899681	45907668	7988	282	sense-overlapping	XM_005210012.2	Chr8:45861560_46100309_-	APBA1	GeneID:515571,Genbank:XM_005210013.2,BGD:BT11764	amyloid beta (A4) precursor protein-binding, family A, member 1, transcript variant X1	GO:0005829,GO:0005794,GO:0016020,GO:0043005,GO:0005634,GO:0048471,GO:0008021,GO:0001540,GO:0008088,GO:0007155,GO:0007268,GO:0014051,GO:0014047,GO:0001701,GO:0006886,GO:0007626,GO:0035264,GO:0007399,GO:0007269,GO:0006461,GO:0010468	cytosol|Golgi apparatus|membrane|neuron projection|nucleus|perinuclear region of cytoplasm|synaptic vesicle|amyloid-beta binding|axo-dendritic transport|cell adhesion|chemical synaptic transmission|gamma-aminobutyric acid secretion|glutamate secretion|in utero embryonic development|intracellular protein transport|locomotory behavior|multicellular organism growth|nervous system development|neurotr…
circRNA_04553|Chr10:4810893_4828217_+	8.04773	13.6069	2.48857	0.18289	-2.45095	0.0189187	0.936347	Down	0.154939	0.13505	0.151004	0	0.0520126	0.0309367	Chr10	+	4810893	4828217	17325	679	sense-overlapping	XM_010808815.1	Chr10:4788920_4867443_+	AQPEP	GeneID:536359,Genbank:NM_001046416.1,BGD:BT26122	laeverin, transcript variant X1	GO:0005737,GO:0016021,GO:0005886,GO:0070006,GO:0042277,GO:0008270,GO:0007267,GO:0043171,GO:0006508,GO:0008217,GO:0007165	cytoplasm|integral component of membrane|plasma membrane|metalloaminopeptidase activity|peptide binding|zinc ion binding|cell-cell signaling|peptide catabolic process|proteolysis|regulation of blood pressure|signal transduction
circRNA_10577|ChrX:101747116_101753498_+	18.4595	27.3353	9.58368	0.350597	-1.51211	0.0378654	0.936347	Down	0.28922	0.363596	0.204934	0.0720747	0.0832201	0.144371	ChrX	+	101747116	101753498	6383	240	sense-overlapping	NM_001035418.1	ChrX:101747194_102063200_+	ARHGEF9	GeneID:101909753,Genbank:XM_010822049.1	Cdc42 guanine nucleotide exchange factor (GEF) 9	GO:0005829,GO:0005089,GO:0035023	cytosol|Rho guanyl-nucleotide exchange factor activity|regulation of Rho protein signal transduction
circRNA_09310|Chr24:37535402_37537315_+	2.7129	5.42579	0	0	#NAME?	0.0232214	0.936347	Down	0	0.0623307	0.129432	0	0	0	Chr24	+	37535402	37537315	1914	1914	exonic	XM_005224160.2	Chr24:37496311_37556313_+	EMILIN2	GeneID:537894,Genbank:NM_001206400.1,BGD:BT15158	elastin microfibril interfacer 2, transcript variant X2	GO:0005581,GO:0031012,GO:0005576,GO:0005615,GO:0005578,GO:0030023,GO:0007155	collagen trimer|extracellular matrix|extracellular region|extracellular space|proteinaceous extracellular matrix|extracellular matrix constituent conferring elasticity|cell adhesion
circRNA_04334|Chr9:70785920_70786277_+	9.82654	16.8666	2.78645	0.165205	-2.59767	0.0109229	0.936347	Down	0.113622	0.103884	0.37751	0	0.0624151	0.0309367	Chr9	+	70785920	70786277	358	358	sense-overlapping	NM_001206212.1	Chr9:70734237_70804299_+	ENPP1	GeneID:529405,Genbank:NM_001075923.2,BGD:BT11266	ectonucleotide pyrophosphatase/phosphodiesterase 1	GO:0016323,GO:0009986,GO:0005615,GO:0016021,GO:0005887,GO:0005765,GO:0005886,GO:0050656,GO:0005524,GO:0005509,GO:0004527,GO:0005158,GO:0035529,GO:0003676,GO:0047429,GO:0004551,GO:0004528,GO:0030247,GO:0042803,GO:0005044,GO:0008270,GO:0050427,GO:0046034,GO:0031214,GO:0030643,GO:0032869,GO:0006091,GO:0006955,GO:0030505,GO:0030308,GO:0045599,GO:0046325,GO:0045719,GO:0046627,GO:0031953,GO:0090305,GO:…	basolateral plasma membrane|cell surface|extracellular space|integral component of membrane|integral component of plasma membrane|lysosomal membrane|plasma membrane|3'-phosphoadenosine 5'-phosphosulfate binding|ATP binding|calcium ion binding|exonuclease activity|insulin receptor binding|NADH pyrophosphatase activity|nucleic acid binding|nucleoside-triphosphate diphosphatase activity|nucleotide d…	ko00500,ko00230,ko00240,ko00740,ko00760,ko00770	Starch and sucrose metabolism|Purine metabolism|Pyrimidine metabolism|Riboflavin metabolism|Nicotinate and nicotinamide metabolism|Pantothenate and CoA biosynthesis
circRNA_01869|Chr4:50062754_50064253_+	3.502	7.00401	0	0	#NAME?	0.0242761	0.936347	Down	0.0723049	0	0.183362	0	0	0	Chr4	+	50062754	50064253	1500	402	sense-overlapping	NM_001102288.2	Chr4:50028936_50066473_+	EPDR1	GeneID:518004,Genbank:NM_001075764.1,BGD:BT12875	ependymin related 1	GO:0070062,GO:0005764,GO:0005509,GO:0007160	extracellular exosome|lysosome|calcium ion binding|cell-matrix adhesion
circRNA_08741|Chr22:7682929_7689399_+	3.12043	6.24087	0	0	#NAME?	0.0273032	0.936347	Down	0	0.0623307	0.16179	0	0	0	Chr22	+	7682929	7689399	6471	225	sense-overlapping	XM_010817534.1	Chr22:7645487_7718466_+	FBXL2	GeneID:616212,Genbank:XM_010817533.1	F-box and leucine-rich repeat protein 2, transcript variant X2	GO:0016020,GO:0019005,GO:0005516,GO:0036312,GO:0019903,GO:0004842,GO:0044830,GO:0006513,GO:0016567,GO:0010506,GO:0014066,GO:0031146	membrane|SCF ubiquitin ligase complex|calmodulin binding|phosphatidylinositol 3-kinase regulatory subunit binding|protein phosphatase binding|ubiquitin-protein transferase activity|modulation by host of viral RNA genome replication|protein monoubiquitination|protein ubiquitination|regulation of autophagy|regulation of phosphatidylinositol 3-kinase signaling|SCF-dependent proteasomal ubiquitin-dep…
circRNA_05937|Chr12:81157119_81162748_+	5.31467	10.6293	0	0	#NAME?	0.000363836	0.408497	Down	0.0619756	0.145438	0.140218	0	0	0	Chr12	+	81157119	81162748	5630	5275	sense-overlapping	NM_001075571.1	Chr12:81123296_81158593_+	GGACT	GeneID:614302,Genbank:NM_001083509.1	gamma-glutamylamine cyclotransferase	GO:0070062,GO:0003839,GO:0016829,GO:0042219	extracellular exosome|gamma-glutamylcyclotransferase activity|lyase activity|cellular modified amino acid catabolic process
circRNA_00330|Chr1:88225845_88289315_+	55.5844	78.2655	32.9033	0.420407	-1.25014	0.0262165	0.936347	Down	1.13622	0.477869	0.959955	0.380966	0.343283	0.299055	Chr1	+	88225845	88289315	63471	32509	sense-overlapping	NM_001099033.1	Chr1:88225843_88259658_+	GNB4	GeneID:784777,Genbank:XM_010801360.1	guanine nucleotide binding protein (G protein), beta polypeptide 4	GO:0005829,GO:0070062,GO:0005765,GO:0043209,GO:0032403,GO:0004871,GO:0071377,GO:0006457,GO:0021762	cytosol|extracellular exosome|lysosomal membrane|myelin sheath|protein complex binding|signal transducer activity|cellular response to glucagon stimulus|protein folding|substantia nigra development	ko04014,ko04371,ko04151,ko04062,ko04926,ko04724,ko04727,ko04725,ko04728,ko04726,ko04723,ko04713,ko05200,ko05032,ko05034,ko05167	Ras signaling pathway|Apelin signaling pathway|PI3K-Akt signaling pathway|Chemokine signaling pathway|Relaxin signaling pathway|Glutamatergic synapse|GABAergic synapse|Cholinergic synapse|Dopaminergic synapse|Serotonergic synapse|Retrograde endocannabinoid signaling|Circadian entrainment|Pathways in cancer|Morphine addiction|Alcoholism|Kaposi's sarcoma-associated herpesvirus infection
circRNA_03051|Chr6:87936351_87938328_-	3.39212	6.78425	0	0	#NAME?	0.0306073	0.936347	Down	0	0.0623307	0.183362	0	0	0	Chr6	-	87936351	87938328	1978	457	sense-overlapping	NM_001077971.1	Chr6:87922652_87941061_-	GRSF1	GeneID:514798,Genbank:XM_005208085.2,BGD:BT28037	G-rich RNA sequence binding factor 1	GO:0005737,GO:0042645,GO:0005739,GO:0035770,GO:0003729,GO:0003723,GO:0009952,GO:0016331,GO:0006378,GO:0008033	cytoplasm|mitochondrial nucleoid|mitochondrion|ribonucleoprotein granule|mRNA binding|RNA binding|anterior/posterior pattern specification|morphogenesis of embryonic epithelium|mRNA polyadenylation|tRNA processing
circRNA_05103|Chr11:3704305_3704993_+	10.9004	18.7165	3.08434	0.164792	-2.60128	0.0460852	0.936347	Down	0.185927	0.0415538	0.442227	0	0.0728176	0.0309367	Chr11	+	3704305	3704993	689	214	sense-overlapping	XM_005212337.2	Chr11:3619710_3729064_+	INPP4A	GeneID:535487,Genbank:XM_005212334.2,BGD:BT21994	inositol polyphosphate-4-phosphatase, type I, 107kDa, transcript variant X5	GO:0005737,GO:0005829,GO:0017161,GO:0052828,GO:0016316,GO:0034597,GO:0043647,GO:0006661,GO:0007165	cytoplasm|cytosol|inositol-1,3,4-trisphosphate 4-phosphatase activity|inositol-3,4-bisphosphate 4-phosphatase activity|phosphatidylinositol-3,4-bisphosphate 4-phosphatase activity|phosphatidylinositol-4,5-bisphosphate 4-phosphatase activity|inositol phosphate metabolic process|phosphatidylinositol biosynthetic process|signal transduction	ko00562,ko04070	Inositol phosphate metabolism|Phosphatidylinositol signaling system
circRNA_08956|Chr22:60287206_60288385_-	5.87501	11.0839	0.666097	0.0600958	-4.05659	0.048369	0.936347	Down	0.113622	0	0.291222	0	0	0.0206245	Chr22	-	60287206	60288385	1180	1180	sense-overlapping	XM_005223171.2	Chr22:60248719_60298723_-	KBTBD12	GeneID:516527,Genbank:XM_010818002.1,BGD:BT24236	kelch repeat and BTB (POZ) domain containing 12, transcript variant X2	GO:0031463,GO:0016567	Cul3-RING ubiquitin ligase complex|protein ubiquitination
circRNA_00715|Chr2:20992753_21047650_+	68.8572	102.875	34.84	0.338665	-1.56207	0.00752176	0.936347	Down	1.00194	0.727191	1.76891	0	0.728176	0.433114	Chr2	+	20992753	21047650	54898	37269	sense-overlapping	NM_001075989.1	Chr2:20941563_21012002_+	KIAA1715	GeneID:100336775,Genbank:XM_010801937.1	KIAA1715 ortholog	GO:0098826,GO:0030176,GO:0042802,GO:0046872,GO:0071788,GO:0007275,GO:1903373	endoplasmic reticulum tubular network membrane|integral component of endoplasmic reticulum membrane|identical protein binding|metal ion binding|endoplasmic reticulum tubular network maintenance|multicellular organism development|positive regulation of endoplasmic reticulum tubular network organization
circRNA_07894|Chr19:14536385_14541256_-	5.20805	10.4161	0	0	#NAME?	0.0215659	0.936347	Down	0.216915	0	0.129432	0	0	0	Chr19	-	14536385	14541256	4872	408	sense-overlapping	XM_010815784.1	Chr19:14514191_14548161_-	LOC515676	GeneID:515676,Genbank:XM_010815785.1,BGD:BT12821	keratin-associated protein 5-1, transcript variant X2	GO:0005576,GO:0004867	extracellular region|serine-type endopeptidase inhibitor activity
circRNA_01197|Chr3:12560688_12587493_+	7.45215	14.9043	0	0	#NAME?	1.12062e-05	0.0335514	Down	0.14461	0.0727191	0.302008	0	0	0	Chr3	+	12560688	12587493	26806	9436	sense-overlapping	XM_005203583.2	Chr3:12569309_12606964_+	LOC787904	GeneID:528593,Genbank:XM_005203582.2	CD5 antigen-like, transcript variant X2	GO:0072562,GO:0005737,GO:0070062,GO:0005576,GO:0005615,GO:0016020,GO:0005044,GO:0006915,GO:0006968,GO:0002376,GO:0006954	blood microparticle|cytoplasm|extracellular exosome|extracellular region|extracellular space|membrane|scavenger receptor activity|apoptotic process|cellular defense response|immune system process|inflammatory response
circRNA_02937|Chr6:78991886_78992686_+	8.43054	14.3725	2.48857	0.173148	-2.52992	0.0105973	0.936347	Down	0.0929635	0.114273	0.291222	0	0.0520126	0.0309367	Chr6	+	78991886	78992686	801	801	exonic	XM_005208001.2	Chr6:78375218_79320787_+	LPHN3	GeneID:616368,Genbank:NM_001102300.2,BGD:BT24033	latrophilin 3, transcript variant X1	GO:0030424,GO:0005911,GO:0005887,GO:0005509,GO:0030246,GO:0004930,GO:0007166,GO:0098742,GO:0001764,GO:0007416	axon|cell-cell junction|integral component of plasma membrane|calcium ion binding|carbohydrate binding|G-protein coupled receptor activity|cell surface receptor signaling pathway|cell-cell adhesion via plasma-membrane adhesion molecules|neuron migration|synapse assembly
circRNA_06693|Chr15:4691877_4697627_+	5.36605	9.83845	0.893653	0.0908328	-3.46064	0.012615	0.936347	Down	0.0516464	0.124661	0.151004	0	0.0312075	0	Chr15	+	4691877	4697627	5751	386	sense-overlapping	XM_010812289.1	Chr15:4501272_4787523_+	PDGFD	GeneID:338039,Genbank:NM_176638.5,BGD:BT22749	platelet derived growth factor D, transcript variant X2	GO:0005788,GO:0070062,GO:0005576,GO:0005615,GO:0000139,GO:0008083,GO:0005161,GO:0007596,GO:0071230,GO:0070301,GO:0036120,GO:0071560,GO:0007275,GO:0048008,GO:0051781,GO:0030335,GO:0008284,GO:0070374,GO:0048146,GO:0072126,GO:0043406,GO:2000439,GO:0014068,GO:0031954,GO:0071673,GO:0048661,GO:0050730	endoplasmic reticulum lumen|extracellular exosome|extracellular region|extracellular space|Golgi membrane|growth factor activity|platelet-derived growth factor receptor binding|blood coagulation|cellular response to amino acid stimulus|cellular response to hydrogen peroxide|cellular response to platelet-derived growth factor stimulus|cellular response to transforming growth factor beta stimulus|m…
circRNA_08811|Chr22:28256270_28263991_+	3.26056	6.52112	0	0	#NAME?	0.00842592	0.936347	Down	0.0413171	0.0311653	0.16179	0	0	0	Chr22	+	28256270	28263991	7722	195	sense-overlapping	XM_002696956.4	Chr22:28238168_28507495_+	PDZRN3	GeneID:526697,Genbank:XM_010817632.1,BGD:BT20773	PDZ domain containing ring finger 3, transcript variant X1	GO:0030054,GO:0005829,GO:0031594,GO:0005654,GO:0005634,GO:0061630,GO:0004842,GO:0008270,GO:0007528,GO:0016567	cell junction|cytosol|neuromuscular junction|nucleoplasm|nucleus|ubiquitin protein ligase activity|ubiquitin-protein transferase activity|zinc ion binding|neuromuscular junction development|protein ubiquitination
circRNA_09995|Chr27:38559535_38581816_+	6.17965	10.9091	1.45024	0.132939	-2.91116	0.00951943	0.936347	Down	0.0619756	0.0831076	0.237292	0.0411856	0	0	Chr27	+	38559535	38581816	22282	538	sense-overlapping	XM_010820373.1	Chr27:38436804_38805506_+	PSD3	GeneID:104970724,Genbank:XM_010800805.1	pleckstrin and Sec7 domain containing 3, transcript variant X9	GO:0030054,GO:0014069,GO:0045211,GO:0032587,GO:0005086,GO:0032012	cell junction|postsynaptic density|postsynaptic membrane|ruffle membrane|ARF guanyl-nucleotide exchange factor activity|regulation of ARF protein signal transduction	ko04144	Endocytosis
circRNA_06388|Chr14:3984835_4020402_+	2.36634	4.73269	0	0	#NAME?	0.0394708	0.936347	Down	0.0309878	0.0207769	0.118646	0	0	0	Chr14	+	3984835	4020402	35568	870	sense-overlapping	NM_001075250.2	Chr14:3870893_4065010_+	PTK2	GeneID:508078,Genbank:XM_010811911.1,BGD:BT25263	protein tyrosine kinase 2	GO:0016324,GO:0016323,GO:0005737,GO:0005829,GO:0043197,GO:0031234,GO:0005925,GO:0014704,GO:0030027,GO:0005815,GO:0016604,GO:0005730,GO:0005634,GO:0048471,GO:0005886,GO:0042383,GO:0001725,GO:0003779,GO:0005524,GO:0042802,GO:0005178,GO:0008432,GO:0004715,GO:0019902,GO:0043548,GO:0032403,GO:0019901,GO:0004713,GO:0042169,GO:0004871,GO:0031625,GO:0001525,GO:0001568,GO:0030644,GO:0071560,GO:0021955,GO:…	apical plasma membrane|basolateral plasma membrane|cytoplasm|cytosol|dendritic spine|extrinsic component of cytoplasmic side of plasma membrane|focal adhesion|intercalated disc|lamellipodium|microtubule organizing center|nuclear body|nucleolus|nucleus|perinuclear region of cytoplasm|plasma membrane|sarcolemma|stress fiber|actin binding|ATP binding|identical protein binding|integrin binding|JUN ki…	ko04012,ko04370,ko04151,ko04510,ko04810,ko04670,ko04062,ko04360,ko05200,ko05202,ko05205,ko05222,ko05418,ko05100,ko05165,ko05146,ko01522	ErbB signaling pathway|VEGF signaling pathway|PI3K-Akt signaling pathway|Focal adhesion|Regulation of actin cytoskeleton|Leukocyte transendothelial migration|Chemokine signaling pathway|Axon guidance|Pathways in cancer|Transcriptional misregulation in cancers|Proteoglycans in cancer|Small cell lung cancer|Fluid shear stress and atherosclerosis|Bacterial invasion of epithelial cells|Human papillom…
circRNA_03498|Chr7:83530487_83542394_+	7.3719	11.9319	2.81195	0.235667	-2.08518	0.0364984	0.936347	Down	0.134281	0.114273	0.140218	0.051482	0	0.0309367	Chr7	+	83530487	83542394	11908	550	sense-overlapping	XM_002689373.4	Chr7:83362791_83550883_+	RASGRF2	GeneID:616744,Genbank:NM_001102305.1	Ras protein-specific guanine nucleotide-releasing factor 2, transcript variant X4	GO:0005829,GO:0005783,GO:0005789,GO:0005886,GO:0005516,GO:0005085,GO:0005088,GO:0005089,GO:0007186,GO:0000165,GO:0043065,GO:0035023,GO:0051056,GO:0034976,GO:0007264	cytosol|endoplasmic reticulum|endoplasmic reticulum membrane|plasma membrane|calmodulin binding|guanyl-nucleotide exchange factor activity|Ras guanyl-nucleotide exchange factor activity|Rho guanyl-nucleotide exchange factor activity|G-protein coupled receptor signaling pathway|MAPK cascade|positive regulation of apoptotic process|regulation of Rho protein signal transduction|regulation of small G…	ko04014,ko04010	Ras signaling pathway|MAPK signaling pathway
circRNA_06515|Chr14:38768829_38770263_+	2.38071	4.76142	0	0	#NAME?	0.0388925	0.936347	Down	0.0619756	0	0.10786	0	0	0	Chr14	+	38768829	38770263	1435	245	sense-overlapping	NM_174734.2	Chr14:38745909_38775000_+	RDH10	GeneID:514966,Genbank:NM_001014928.1,BGD:BT30285	retinol dehydrogenase 10 (all-trans)	GO:0044297,GO:0005737,GO:0005789,GO:0016021,GO:0031090,GO:0052650,GO:0004745,GO:0060449,GO:0043583,GO:0031076,GO:0035115,GO:0048703,GO:0008406,GO:0001701,GO:0001656,GO:0014032,GO:0043584,GO:0060431,GO:0042574,GO:0002138,GO:0001523,GO:0042572,GO:0007601	cell body|cytoplasm|endoplasmic reticulum membrane|integral component of membrane|organelle membrane|NADP-retinol dehydrogenase activity|retinol dehydrogenase activity|bud elongation involved in lung branching|ear development|embryonic camera-type eye development|embryonic forelimb morphogenesis|embryonic viscerocranium morphogenesis|gonad development|in utero embryonic development|metanephros de…	ko00830	Retinol metabolism
circRNA_02521|Chr5:95226619_95227057_+	10.7808	18.5573	3.00434	0.161896	-2.62686	0.0232579	0.936347	Down	0.0826342	0.13505	0.442227	0.051482	0.0416101	0	Chr5	+	95226619	95227057	439	439	exonic	NM_001076198.2	Chr5:95098306_95228588_+	RERG	GeneID:541043,Genbank:XM_005206999.2,BGD:BT21742	RAS-like, estrogen-regulated, growth inhibitor	GO:0005829,GO:0016020,GO:0005634,GO:0005525,GO:0003924,GO:0030308,GO:0008285,GO:0009725,GO:0007165	cytosol|membrane|nucleus|GTP binding|GTPase activity|negative regulation of cell growth|negative regulation of cell proliferation|response to hormone|signal transduction
circRNA_01475|Chr3:81812308_81876391_-	2.92637	5.85274	0	0	#NAME?	0.0196334	0.936347	Down	0.103293	0	0.0970741	0	0	0	Chr3	-	81812308	81876391	64084	391	sense-overlapping	XM_002686351.3	Chr3:81668994_82139867_-	ROR1	GeneID:784986,Genbank:NM_001099193.1,BGD:BT26003	receptor tyrosine kinase-like orphan receptor 1, transcript variant X1	GO:0030424,GO:0043679,GO:0009986,GO:0005737,GO:0005887,GO:0005886,GO:0043235,GO:0001725,GO:0005524,GO:1904929,GO:0004714,GO:0042813,GO:0017147,GO:0014002,GO:0048839,GO:0043123,GO:0051092,GO:0007605,GO:0007169	axon|axon terminus|cell surface|cytoplasm|integral component of plasma membrane|plasma membrane|receptor complex|stress fiber|ATP binding|coreceptor activity involved in Wnt signaling pathway, planar cell polarity pathway|transmembrane receptor protein tyrosine kinase activity|Wnt-activated receptor activity|Wnt-protein binding|astrocyte development|inner ear development|positive regulation of I-…
circRNA_09374|Chr24:49620899_49621082_-	4.42611	8.12709	0.725121	0.0892227	-3.48645	0.0161582	0.936347	Down	0.0516464	0.0519422	0.183362	0.0205928	0	0	Chr24	-	49620899	49621082	184	94	sense-overlapping	NM_001034459.2	Chr24:49617407_49621970_-	RPL17	GeneID:767921,Genbank:XM_010818941.1	ribosomal protein L17	GO:0031672,GO:0022625,GO:0005634,GO:0005844,GO:0070180,GO:0003723,GO:0003735,GO:0034198,GO:1900087,GO:1990928,GO:0006412	A band|cytosolic large ribosomal subunit|nucleus|polysome|large ribosomal subunit rRNA binding|RNA binding|structural constituent of ribosome|cellular response to amino acid starvation|positive regulation of G1/S transition of mitotic cell cycle|response to amino acid starvation|translation	ko03010	Ribosome
circRNA_04154|Chr9:24446834_24508266_-	2.96442	5.92884	0	0	#NAME?	0.0140358	0.936347	Down	0.0206585	0.0415538	0.151004	0	0	0	Chr9	-	24446834	24508266	61433	24306	sense-overlapping	NM_001076034.1	Chr9:24470539_24512639_-	RSPO3	GeneID:767901,Genbank:NM_001076980.1,BGD:BT30351	R-spondin 3	GO:0005576,GO:0008201,GO:0001974,GO:2000052,GO:0002040,GO:0016055	extracellular region|heparin binding|blood vessel remodeling|positive regulation of non-canonical Wnt signaling pathway|sprouting angiogenesis|Wnt signaling pathway
circRNA_06834|Chr15:43246053_43258978_+	7.41746	12.4263	2.40857	0.193828	-2.36715	0.0201036	0.936347	Down	0.113622	0.124661	0.172576	0.051482	0.020805	0	Chr15	+	43246053	43258978	12926	776	sense-overlapping	XM_005215931.2	Chr15:42970958_43482359_+	SBF2	GeneID:280713,Genbank:NM_173888.3,BGD:BT10911	SET binding factor 2, transcript variant X1	GO:0005829,GO:0016020,GO:0005774,GO:0019902,GO:0019208,GO:0035091,GO:0042803,GO:0017112,GO:0042552,GO:0051262,GO:0043087	cytosol|membrane|vacuolar membrane|phosphatase binding|phosphatase regulator activity|phosphatidylinositol binding|protein homodimerization activity|Rab guanyl-nucleotide exchange factor activity|myelination|protein tetramerization|regulation of GTPase activity
circRNA_09355|Chr24:44756970_44757614_+	16.0865	27.3054	4.86763	0.178266	-2.48789	0.0115871	0.936347	Down	0.185927	0.155827	0.625589	0.0411856	0.0728176	0.0412489	Chr24	+	44756970	44757614	645	645	exonic	XM_010818985.1	Chr24:44735731_45146575_+	SETBP1	GeneID:281299,Genbank:NM_174109.2,BGD:BT10871	SET binding protein 1, transcript variant X1	GO:0005829,GO:0016604,GO:0005634,GO:0003677	cytosol|nuclear body|nucleus|DNA binding
circRNA_08077|Chr19:47624194_47630623_+	7.33363	12.0902	2.5771	0.213157	-2.23001	0.0368345	0.936347	Down	0.14461	0.124661	0.118646	0.0308892	0.0520126	0	Chr19	+	47624194	47630623	6430	437	sense-overlapping	XM_005220906.2	Chr19:47556317_47678233_+	TLK2	GeneID:534705,Genbank:XM_010816373.1,BGD:BT17714	tousled-like kinase 2, transcript variant X1	GO:0005882,GO:0005634,GO:0048471,GO:0005524,GO:0004674,GO:0007049,GO:0006974,GO:0071480,GO:0007059,GO:0016569,GO:0035556,GO:0010507,GO:0032435,GO:0018105,GO:0006468,GO:0001672	intermediate filament|nucleus|perinuclear region of cytoplasm|ATP binding|protein serine/threonine kinase activity|cell cycle|cellular response to DNA damage stimulus|cellular response to gamma radiation|chromosome segregation|covalent chromatin modification|intracellular signal transduction|negative regulation of autophagy|negative regulation of proteasomal ubiquitin-dependent protein catabolic …
circRNA_00506|Chr1:137974925_137990691_-	7.86495	13.192	2.53792	0.192384	-2.37794	0.0442269	0.936347	Down	0.0516464	0.103884	0.312794	0.0720747	0	0	Chr1	-	137974925	137990691	15767	4665	sense-overlapping	NM_001101067.2	Chr1:137960488_137993315_-	UBA5	GeneID:507522,Genbank:NM_001192152.1,BGD:BT26507	ubiquitin-like modifier activating enzyme 5	GO:0005737,GO:0005829,GO:0005634,GO:0005524,GO:0046872,GO:0071566,GO:1990592,GO:0071569,GO:0033146,GO:0034976	cytoplasm|cytosol|nucleus|ATP binding|metal ion binding|UFM1 activating enzyme activity|protein K69-linked ufmylation|protein ufmylation|regulation of intracellular estrogen receptor signaling pathway|response to endoplasmic reticulum stress
circRNA_03505|Chr7:85732155_85737368_+	5.85805	11.7161	0	0	#NAME?	0.00014649	0.219296	Down	0.0619756	0.145438	0.183362	0	0	0	Chr7	+	85732155	85737368	5214	5214	exonic	XM_005209719.2	Chr7:85665917_85784216_+	VCAN	GeneID:282662,Genbank:XM_005209720.2,BGD:BT28138	versican, transcript variant X1	GO:0005578,GO:0005509,GO:0030246,GO:0005201,GO:0005540,GO:0007155,GO:0007417,GO:0001501	proteinaceous extracellular matrix|calcium ion binding|carbohydrate binding|extracellular matrix structural constituent|hyaluronic acid binding|cell adhesion|central nervous system development|skeletal system development	ko04514	Cell adhesion molecules (CAMs)
